# Supplementary material for: Identification of a pathway for electron uptake in Shewanella oneidensis
Source: Commun Biol. 2021 Aug 11;4:957. doi: 10.1038/s42003-021-02454-x (PMC8357807; doi:10.1038/s42003-021-02454-x)
Supplement: Supplementary file 5 — Supplementary Data 2 [file 42003_2021_2454_MOESM5_ESM.xlsx]

## Sheet: SO_0841_homologs
Homolog	Product Name	Percent Identity	Length	E-value	Bit Score	Domain	Status	Genome Name	GOLD Analysis Project Type	Scaffold ID	Scaffold Length	Scaffold GC
2859036819	diguanylate cyclase (GGDEF)-like protein	90.37	489	0	1029	B	P	Shewanella xiamenensis AS58	Genome Analysis (Isolate)	Ga0336146_01	4589617	46.3
2900478318	diguanylate cyclase (GGDEF)-like protein	90.16	489	0	1028	B	P	Shewanella sp. LC6	Genome Analysis (Isolate)	Ga0444036_083	74498	47.27
2547114965	periplasmic/7TM domain sensor diguanylate cyclase	90.66	483	0	1022	B	D	Shewanella algae BRY	Genome Analysis (Isolate)	BryDRAFT_NODE_34_len_356502_cov_77_840584.30	356566	46.59
2526384678	periplasmic/7TM domain sensor diguanylate cyclase	90.46	483	0	1018	B	P	Shewanella sp. ZOR0012	Genome Analysis (Isolate)	L976_NODE_244_len_4672687_cov_10_921145.136	4672765	46.02
2900445074	diguanylate cyclase (GGDEF)-like protein	90.25	483	0	1018	B	P	Shewanella sp. LC2	Genome Analysis (Isolate)	Ga0446188_094	74441	47.28
2765604144	periplasmic/7TM domain sensor diguanylate cyclase	90.25	483	0	1018	B	F	Shewanella sp. FDAARGOS_354	Genome Analysis (Isolate)	Ga0225946_11	5031655	46.37
2651559578	diguanylate cyclase (GGDEF) domain-containing protein	89.83	483	0	1015	B	P	Shewanella sp. Sh95	Genome Analysis (Isolate)	Ga0100776_1208	82144	47.69
2856016602	diguanylate cyclase (GGDEF)-like protein	89.83	483	0	1012	B	P	Shewanella xiamenensis DCB2-1	Genome Analysis (Isolate)	Ga0337344_024	282719	46.53
2551867362	diguanylate cyclase/periplasmic/7TM domain sensor diguanylate cyclase	89.83	483	0	1012	B	P	Shewanella sp. POL2	Genome Analysis (Isolate)	SHEWPOL2DRAFT_AKZL01000065_1.65	25377	47.07
2869113829	diguanylate cyclase (GGDEF)-like protein	85.42	483	0	975	B	P	Shewanella sp. Shew256	Genome Analysis (Isolate)	Ga0338255_01	662530	48.65
638117260	diguanylate cyclase/periplasmic/7TM domain sensor diguanylate cyclase	83.75	482	7.5e-305	948	B	F	Shewanella sp. MR-4	Genome Analysis (Isolate)	NC_008321	4706287	47.89
2529059488	diguanylate cyclase/periplasmic/7TM domain sensor diguanylate cyclase	82.92	482	7.5e-305	948	B	P	Shewanella decolorationis S12	Genome Analysis (Isolate)	SdecDRAFT01_Contig62.62	61692	48.15
638124007	diguanylate cyclase/periplasmic/7TM domain sensor diguanylate cyclase	83.13	482	6.4e-304	946	B	F	Shewanella sp. MR-7	Genome Analysis (Isolate)	NC_008322	4792610	47.87
639728046	diguanylate cyclase/periplasmic/7TM domain sensor diguanylate cyclase	82.5	483	9.1e-304	945	B	F	Shewanella sp. ANA-3	Genome Analysis (Isolate)	NC_008577	4972204	48.05
2765596549	diguanylate cyclase /periplasmic/7TM domain sensor diguanylate cyclase	82.08	483	3.9e-301	938	B	F	Shewanella bicestrii JAB-1	Genome Analysis (Isolate)	Ga0226579_12	4800597	48.04
2855994811	diguanylate cyclase (GGDEF)-like protein	84.93	460	8.6e-295	920	B	P	Shewanella sp. BC20	Genome Analysis (Isolate)	Ga0338289_41	209793	48.07
2841634005	diguanylate cyclase (GGDEF)-like protein	83.62	460	6.4e-291	909	B	F	Shewanella decolorationis sesselensis	Genome Analysis (Isolate)	Ga0398990_01	4719362	47.12
2791469217	diguanylate cyclase (GGDEF)-like protein	72.35	483	3.6e-264	832	B	P	Shewanella sp. CG12_big_fil_rev_8_21_14_0_65_47_15	Metagenome-Assembled Genome	Ga0301801_161	78595	47.75
651656899	GGDEF domain protein	71.1	483	2.2e-259	818	B	P	Shewanella sp. HN-41	Genome Analysis (Isolate)	NZ_AFOZ01000013	252894	46.98
2776700933	periplasmic/7TM domain sensor diguanylate cyclase	72.22	482	7.8e-258	814	B	F	Shewanella sp. Pdp11	Genome Analysis (Isolate)	Ga0258413_11	4973697	46.25
2587643591	diguanylate cyclase (GGDEF) domain-containing protein	92.11	380	2.7e-256	810	B	P	Shewanella xiamenensis BC01 (contamination screened)	Single Cell Analysis (screened)	JGVI01000025	106322	46.84
2632765322	diguanylate cyclase (GGDEF) domain-containing protein	71.34	484	5.5e-256	809	B	F	Shewanella baltica OS678	Genome Analysis (Isolate)	Ga0046381_11	5288069	46.31
2507442790	periplasmic/7TM domain sensor diguanylate cyclase	71.34	507	5.5e-256	809	B	F	Shewanella baltica OS625	Genome Analysis (Isolate)	Sbal625_Contig118.1	5145631	46.31
641287119	diguanylate cyclase/periplasmic/7TM domain sensor diguanylate cyclase	71.34	507	5.5e-256	809	B	F	Shewanella baltica OS195	Genome Analysis (Isolate)	NC_009997	5347283	46.28
2856022050	diguanylate cyclase (GGDEF)-like protein	71.55	484	2.3e-255	807	B	P	Shewanella sp. SACH	Genome Analysis (Isolate)	Ga0365941_21	323558	46.86
2826120311	diguanylate cyclase (GGDEF)-like protein	71.49	484	2.3e-255	807	B	F	Shewanella baltica 128	Genome Analysis (Isolate)	Ga0302639_01	4896215	46.44
643459756	diguanylate cyclase/periplasmic/7TM domain sensor diguanylate cyclase	71.58	484	1.6e-255	807	B	F	Shewanella baltica OS223	Genome Analysis (Isolate)	NC_011663	5145902	46.31
2855999050	diguanylate cyclase (GGDEF)-like protein	71.13	484	4.7e-255	806	B	P	Shewanella baltica NCTC 10735	Genome Analysis (Isolate)	Ga0350778_01	5287467	46.33
640829014	diguanylate cyclase/periplasmic/7TM domain sensor diguanylate cyclase	71.13	507	6.7e-255	806	B	F	Shewanella baltica OS185	Genome Analysis (Isolate)	NC_009665	5229686	46.31
648725946	diguanylate cyclase with extracellular sensor	70.91	484	8e-254	803	B	F	Shewanella baltica BA175	Genome Analysis (Isolate)	NZ_AEDE01000001	803987	46.18
648705367	diguanylate cyclase with extracellular sensor	70.91	484	8e-254	803	B	P	Shewanella baltica OS183	Genome Analysis (Isolate)	NZ_AECY01000006	208990	47.03
2826066124	diguanylate cyclase (GGDEF)-like protein	70.64	484	3.3e-253	801	B	F	Shewanella baltica CW2	Genome Analysis (Isolate)	Ga0302556_01	4944783	46.41
2771341931	diguanylate cyclase (GGDEF)-like protein	69.83	484	4.8e-251	795	B	P	Shewanella putrefaciens 97	Genome Analysis (Isolate)	Ga0227277_135	6331	43.47
2902536414	diguanylate cyclase (GGDEF)-like protein	69.41	484	4.8e-251	795	B	P	Shewanella sp. S-1	Genome Analysis (Isolate)	Ga0445106_01	549308	45.53
2791445099	periplasmic/7TM domain sensor diguanylate cyclase	69.41	484	6.9e-251	794	B	F	Shewanella sp. WE21	Genome Analysis (Isolate)	Ga0272303_11	5266746	45.27
2791463738	diguanylate cyclase /periplasmic/7TM domain sensor diguanylate cyclase	55.06	488	6.8e-175	576	B	P	Shewanella sp. CG18_big_fil_WC_8_21_14_2_50_42_11	Metagenome-Assembled Genome	Ga0301802_131	270020	41.61
2791457877	diguanylate cyclase /periplasmic/7TM domain sensor diguanylate cyclase	55.06	488	6.8e-175	576	B	P	Shewanella sp. CG_4_10_14_0_8_um_filter_42_13	Metagenome-Assembled Genome	Ga0301798_119	119281	41.24
2791454085	diguanylate cyclase /periplasmic/7TM domain sensor diguanylate cyclase	55.06	488	6.8e-175	576	B	P	Shewanella sp. CG_4_9_14_0_8_um_filter_42_14	Metagenome-Assembled Genome	Ga0301800_108	489405	41.57
2791452631	diguanylate cyclase /periplasmic/7TM domain sensor diguanylate cyclase	55.06	488	6.8e-175	576	B	P	Shewanella sp. CG_4_10_14_3_um_filter_42_91	Metagenome-Assembled Genome	Ga0301799_150	159232	41.2
2805159392	diguanylate cyclase (GGDEF)-like protein	53.69	498	1.9e-174	575	B	P	Rheinheimera sp. CPC13	Metagenome-Assembled Genome	Ga0266048_1014	217278	48.07
2902556501	diguanylate cyclase (GGDEF)-like protein	54.71	489	3.9e-174	574	B	P	Shewanella sp. R106	Genome Analysis (Isolate)	Ga0443825_26	22683	41.45
2900466855	diguanylate cyclase (GGDEF)-like protein	55.06	483	5.6e-174	574	B	P	Shewanella vesiculosa LMG 24424	Genome Analysis (Isolate)	Ga0452792_02	213801	41.58
2776694362	diguanylate cyclase /periplasmic/7TM domain sensor diguanylate cyclase	54.26	490	1.1e-173	573	B	P	Shewanella sp. ALD9	Genome Analysis (Isolate)	Ga0262661_102	978063	41.69
2888152367	diguanylate cyclase (GGDEF)-like protein	54.26	486	1.6e-173	572	B	F	Shewanella sp. Arc9-LZ	Genome Analysis (Isolate)	Ga0439799_01	4911031	41.61
2521802320	diguanylate cyclase/periplasmic/7TM domain sensor diguanylate cyclase	54.77	458	1.9e-172	569	B	P	Rheinheimera perlucida DSM 18276	Genome Analysis (Isolate)	H141DRAFT_scaffold00019.19	73929	49.68
2900454713	diguanylate cyclase (GGDEF)-like protein	53.95	459	1.9e-172	569	B	P	Shewanella litoralis JCM 32306	Genome Analysis (Isolate)	Ga0440890_082	111409	43.02
2859018494	diguanylate cyclase (GGDEF)-like protein	53.72	488	7.8e-172	567	B	P	Shewanella sp. 11B5	Genome Analysis (Isolate)	Ga0352581_0888	1954	37.62
2729372651	diguanylate cyclase /periplasmic/7TM domain sensor diguanylate cyclase	53.6	490	7.8e-172	567	B	P	Shewanella frigidimarina Ag06-30	Genome Analysis (Isolate)	Ga0127296_1062	172010	41.32
2617482197	diguanylate cyclase/periplasmic/7TM domain sensor diguanylate cyclase	54.17	487	1.6e-171	566	B	P	Alkalimonas amylolytica CGMCC 1.3430	Genome Analysis (Isolate)	Ga0070146_103	566754	51.03
2524199965	diguanylate cyclase /periplasmic/7TM domain sensor diguanylate cyclase	53.5	488	4.5e-171	565	B	F	Shewanella frigidimarina NCIMB 400	Genome Analysis (Isolate)	Shewanella	4845257	41.58
2849005130	diguanylate cyclase (GGDEF)-like protein	54.2	489	2.6e-170	563	B	F	Shewanella sp. MEBiC00475	Genome Analysis (Isolate)	Ga0398093_01	4728522	40.57
2523858753	diguanylate cyclase/periplasmic/7TM domain sensor diguanylate cyclase	54.75	466	7.6e-170	562	B	P	Rheinheimera baltica DSM 14885	Genome Analysis (Isolate)	H595DRAFT_scaffold00009.9	101661	46.19
2721740610	diguanylate cyclase (GGDEF) domain-containing protein	53.24	488	5.3e-170	562	B	P	Idiomarina planktonica CGMCC 1.12458	Genome Analysis (Isolate)	Ga0171582_11	1833841	48.82
2900490543	diguanylate cyclase (GGDEF)-like protein	53.36	477	1.1e-169	561	B	P	Shewanella sp. Iso12	Genome Analysis (Isolate)	Ga0443540_56	208267	54.4
2546915198	diguanylate cyclase/periplasmic/7TM domain sensor diguanylate cyclase	53.14	477	1.1e-169	561	B	P	Shewanella sp. 38A_GOM-205m	Genome Analysis (Isolate)	N512DRAFT_scaffold00003.3	313913	54.44
2732859171	diguanylate cyclase (GGDEF) domain-containing protein	53.14	477	3.1e-169	560	B	P	Shewanella algae NBRC 103173	Genome Analysis (Isolate)	Ga0128690_1010	103950	54.4
2647837994	diguanylate cyclase (GGDEF) domain-containing protein	53.14	477	2.2e-169	560	B	P	Shewanella algae MARS 14	Genome Analysis (Isolate)	Ga0100580_122	457307	53.13
2843900644	diguanylate cyclase (GGDEF)-like protein	53.14	477	3.1e-169	560	B	F	Shewanella haliotis CCU101	Genome Analysis (Isolate)	Ga0399007_01	4786791	53.07
2849012092	diguanylate cyclase (GGDEF)-like protein	53.14	477	8.9e-169	559	B	F	Shewanella algae KC-Na-R1	Genome Analysis (Isolate)	Ga0365159_01	5036300	52.93
2856004225	diguanylate cyclase (GGDEF)-like protein	52.91	477	8.9e-169	559	B	P	Shewanella upenei 20-23R	Genome Analysis (Isolate)	Ga0337040_53	487435	54.39
2832084057	diguanylate cyclase (GGDEF)-like protein	50.73	493	8.9e-169	559	B	P	Lacimicrobium alkaliphilum X13M-12	Genome Analysis (Isolate)	Ga0336035_34	259671	49.29
2889910151	diguanylate cyclase (GGDEF)-like protein	52.58	484	1.3e-168	558	B	P	Bowmanella denitrificans JL63	Genome Analysis (Isolate)	Ga0452559_04	380880	50.94
2859012689	diguanylate cyclase (GGDEF)-like protein	53.14	477	1.3e-168	558	B	P	Shewanella algae Sh392	Genome Analysis (Isolate)	Ga0344691_084	50599	54.2
2857315451	diguanylate cyclase (GGDEF)-like protein	53.14	477	1.3e-168	558	B	P	Shewanella algae CSB04KR	Genome Analysis (Isolate)	Ga0350121_48	219227	54.27
2859005550	diguanylate cyclase (GGDEF)-like protein	52.02	466	6.1e-167	553	B	P	Shewanella putrefaciens NCTC 10738	Genome Analysis (Isolate)	Ga0350779_03	3159547	52.88
2848252924	diguanylate cyclase (GGDEF)-like protein	52.02	477	5e-166	551	B	P	Shewanella indica KJW27	Genome Analysis (Isolate)	Ga0337039_52	382256	53.21
2792711699	diguanylate cyclase (GGDEF)-like protein	51.79	466	1e-165	550	B	P	Shewanella carassii 08MAS2251	Genome Analysis (Isolate)	Ga0309002_106	532406	52.62
2832062615	diguanylate cyclase (GGDEF)-like protein	53.29	488	1.4e-165	549	B	P	Lacimicrobium sp. SS2-24	Genome Analysis (Isolate)	Ga0336038_20	200343	49.12
2510559180	diguanylate cyclase (GGDEF) domain-containing protein	51.79	477	1.4e-165	549	B	P	Shewanella algae ACDC	Genome Analysis (Isolate)	ACDC_scaffold_26_len_72104_splicings_2.27	72104	52.1
2859029782	diguanylate cyclase (GGDEF)-like protein	52.47	477	1.2e-164	547	B	P	Shewanella chilikensis JC5	Genome Analysis (Isolate)	Ga0337041_037	150925	53.96
2741070172	diguanylate cyclase (GGDEF)-like protein	52.47	477	1.2e-164	547	B	P	Shewanella chilikensis JC5	Genome Analysis (Isolate)	Ga0191653_102	220660	53.84
2875960074	diguanylate cyclase (GGDEF)-like protein	52.47	477	8.4e-165	547	B	P	Shewanella chilikensis USBA344	Genome Analysis (Isolate)	Ga0439173_007	143251	53.78
2902536368	diguanylate cyclase (GGDEF)-like protein	51.57	477	2.4e-164	546	B	P	Shewanella sp. SE1	Genome Analysis (Isolate)	Ga0441162_119	139330	53.07
2638321277	diguanylate cyclase (GGDEF) domain-containing protein	51.57	477	2.4e-164	546	B	P	Shewanella sp. ECSMB14102	Genome Analysis (Isolate)	Ga0077252_1050	56951	51.92
640120784	amino acid ABC transporter substrate-binding protein, PAAT family (TC 3.A.1.3.-)	71.56	366	4.8e-164	545	B	F	Shewanella baltica OS155	Genome Analysis (Isolate)	NC_009052	5127376	46.28
651712132		71.56	1233	4.8e-164	545	B	F	Shewanella baltica OS117	Genome Analysis (Isolate)	CP002811	5242964	46.24
2686863078	diguanylate cyclase (GGDEF) domain-containing protein	52	474	5.7e-163	542	B	F	Lacimicrobium alkaliphilum YelD216	Genome Analysis (Isolate)	Ga0133516_11	4378835	50.62
2774009485	diguanylate cyclase (GGDEF)-like protein	47.38	480	2.7e-145	491	B	P	Idiomarina sp. H2	Genome Analysis (Isolate)	Ga0227229_104	320137	47.18
2774006587	diguanylate cyclase (GGDEF)-like protein	47.38	480	2.7e-145	491	B	P	Idiomarina Ioihiensis E2	Genome Analysis (Isolate)	Ga0227230_104	320137	47.18
2770303153	diguanylate cyclase (GGDEF)-like protein	47.38	480	2.7e-145	491	B	P	Idiomarina loihiensis H2.2	Genome Analysis (Isolate)	Ga0227262_104	320104	47.17
2757454888	diguanylate cyclase (GGDEF)-like protein	45.8	454	1e-142	483	B	P	Marinicella litoralis DSM 25488	Genome Analysis (Isolate)	Ga0215704_105	321026	40.71
2889524847	diguanylate cyclase (GGDEF)-like protein	45.58	466	5.6e-140	475	B	P	Marinicella rhabdoformis 3539	Genome Analysis (Isolate)	Ga0442805_11	1402712	42.07
2587178010	diguanylate cyclase (GGDEF) domain-containing protein	53.41	388	2.1e-137	468	B	P	Shewanella algae JCM 21037	Genome Analysis (Isolate)	JCM21037DRAFT_BALO01000001_1.1	305083	53.73
2566288788	diguanylate cyclase/periplasmic/7TM domain sensor diguanylate cyclase	53.41	388	6e-137	466	B	P	Shewanella haliotis JCM 14758	Genome Analysis (Isolate)	JCM14758DRAFT_BALL01000024_1.24	65276	53.32
2568637193	diguanylate cyclase/periplasmic/7TM domain sensor diguanylate cyclase	52.32	384	4.5e-134	458	B	P	Shewanella algae C6G3	Genome Analysis (Isolate)	SA002_Contig_203.4	436140	53.86
2833853841	diguanylate cyclase (GGDEF)-like protein	44.73	425	2.4e-131	450	B	P	Marinicella litoralis KMM 3900	Genome Analysis (Isolate)	Ga0347449_15	321038	40.71
2776703929	diguanylate cyclase (GGDEF)-like protein	55.81	355	4.8e-131	449	B	P	Shewanella sp. Actino-trap-3	Genome Analysis (Isolate)	Ga0262700_11	4554090	42.28
2792115685	diguanylate cyclase /periplasmic/7TM domain sensor diguanylate cyclase	44.27	505	2e-130	447	B	P	Paraglaciecola hydrolytica S66	Genome Analysis (Isolate)	Ga0308621_103	1271461	42.27
2889477746	diguanylate cyclase (GGDEF)-like protein	42.29	470	1.2e-126	436	B	P	Aliiglaciecola sp. M165	Genome Analysis (Isolate)	Ga0440686_23	412292	42.72
2882248338	diguanylate cyclase (GGDEF)-like protein	44.86	457	6.3e-121	420	B	P	Alteromonadaceae bacterium XY-R5	Genome Analysis (Isolate)	Ga0442086_112	1437399	47.3
2882620165	diguanylate cyclase (GGDEF)-like protein	42.56	464	8.9e-121	419	B	P	Colwellia sp. RSH04	Genome Analysis (Isolate)	Ga0442348_42	335099	36.66
2511579150	diguanylate cyclase (GGDEF) domain-containing protein	41.8	480	4.1e-116	405	B	F	Glaciecola nitratireducens FR1064	Genome Analysis (Isolate)	NC_016041	4134229	42.3
2861639363	diguanylate cyclase (GGDEF)-like protein	40.14	467	1.3e-111	392	B	P	Thalassotalea piscium DSM 26287	Genome Analysis (Isolate)	Ga0415254_01	419526	37.48
2586039249	diguanylate cyclase (GGDEF) domain-containing protein	37.2	480	5e-105	373	B	F	Alteromonas australica H17	Genome Analysis (Isolate)	CP008849	4308833	44.93
2805148865	diguanylate cyclase (GGDEF)-like protein	37.2	483	5e-105	373	B	P	Alteromonas sp. EAC37	Metagenome-Assembled Genome	Ga0266375_1073	209479	45.11
2805142890	diguanylate cyclase (GGDEF)-like protein	37.2	483	5e-105	373	B	P	Alteromonas sp. CPC327	Metagenome-Assembled Genome	Ga0266373_126	82770	44.57
2805130086	diguanylate cyclase (GGDEF)-like protein	37.2	483	5e-105	373	B	P	Alteromonas sp. ARS20	Metagenome-Assembled Genome	Ga0266371_1009	37830	46.46
2641287500	diguanylate cyclase (GGDEF) domain-containing protein	36.99	483	9.9e-105	372	B	F	Alteromonas australica DE170	Genome Analysis (Isolate)	Ga0069375_11	4457472	44.87
2504552226	diguanylate cyclase (GGDEF) domain-containing protein	36.71	486	1.4e-104	371	B	F	Alteromonas naphthalenivorans SN2	Genome Analysis (Isolate)	AMB_SN2	4972148	43.51
2784219099	diguanylate cyclase (GGDEF)-like protein	36.08	486	1.1e-103	369	B	F	Alteromonas sp. 76-1	Genome Analysis (Isolate)	cAlt76	4731105	43.45
2832398157	diguanylate cyclase (GGDEF)-like protein	36.47	451	1.2e-102	366	B	P	Thalassotalea sp. PP2-459	Genome Analysis (Isolate)	Ga0338133_85	207139	38.73
2899565498	diguanylate cyclase (GGDEF)-like protein	36.08	486	1.7e-102	365	B	P	Alteromonas sp. KS69	Genome Analysis (Isolate)	Ga0441382_76	204341	43.66
2689571449	diguanylate cyclase (GGDEF) domain-containing protein	36.29	486	3.4e-102	364	B	F	Alteromonas addita R10SW13	Genome Analysis (Isolate)	Ga0133487_11	4649146	43.61
2688777145	diguanylate cyclase (GGDEF) domain-containing protein	36.08	486	1.9e-101	362	B	F	Alteromonas sp. Mac2	Genome Analysis (Isolate)	Ga0133861_11	4666357	43.58
2688439525	diguanylate cyclase (GGDEF) domain-containing protein	36.08	486	1.9e-101	362	B	F	Alteromonas sp. Mac1	Genome Analysis (Isolate)	Ga0133860_11	4696291	43.58
2687914410	diguanylate cyclase (GGDEF) domain-containing protein	36.08	486	1.9e-101	362	B	F	Alteromonas stellipolaris PQQ-44	Genome Analysis (Isolate)	Ga0133457_11	4721861	43.59
2689037935	diguanylate cyclase (GGDEF) domain-containing protein	35.86	486	1.1e-100	360	B	F	Alteromonas stellipolaris LMG 21861	Genome Analysis (Isolate)	Ga0133343_11	4652019	43.63
2687049991	diguanylate cyclase (GGDEF) domain-containing protein	35.86	486	1.1e-100	360	B	F	Alteromonas stellipolaris PQQ-42	Genome Analysis (Isolate)	Ga0133533_11	4755740	43.58
2686566014	diguanylate cyclase (GGDEF) domain-containing protein	35.86	486	1.1e-100	360	B	F	Alteromonas stellipolaris LMG21856	Genome Analysis (Isolate)	Ga0125241_11	4686200	43.63
2832508422	diguanylate cyclase (GGDEF)-like protein	35.82	466	4.1e-100	358	B	P	Thalassotalea euphylliae H1	Genome Analysis (Isolate)	Ga0347932_01	4773423	44.35
2523202585	diguanylate cyclase (GGDEF) domain-containing protein	38.89	484	5.8e-100	358	B	P	Simiduia agarivorans DSM 21679	Genome Analysis (Isolate)	G409DRAFT_scaffold00005.5	336778	55.77
2519463728	diguanylate cyclase (GGDEF) domain-containing protein	38.89	484	5.8e-100	358	B	F	Simiduia agarivorans SA1	Genome Analysis (Isolate)	CP003746	4309711	55.86
2833174183	diguanylate cyclase (GGDEF)-like protein	36.7	466	1.3e-98	354	B	P	Thalassotalea euphylliae H2	Genome Analysis (Isolate)	Ga0347933_01	4357276	42.95
2832529128	diguanylate cyclase (GGDEF)-like protein	36.7	466	1.3e-98	354	B	P	Thalassotalea euphylliae H3	Genome Analysis (Isolate)	Ga0347931_01	4239018	42.97
2839024506	diguanylate cyclase (GGDEF)-like protein	35.7	470	1.5e-96	348	B	P	Idiomarina sp. 5.13	Genome Analysis (Isolate)	Ga0338218_03	3376110	46.18
2792671613	diguanylate cyclase (GGDEF)-like protein	35.7	470	1.5e-96	348	B	P	Alteromonas pelagimontana 5.12	Genome Analysis (Isolate)	Ga0309000_105	200982	46.24
2682621419	GGDEF domain-containing protein, diguanylate cyclase (c-di-GMP synthetase) or its enzymatically inactive variants	47.75	333	8.4e-96	345	B	P	Shewanella sp. JCM 19057	Genome Analysis (Isolate)	Ga0128264_102	282856	54.23
2653946510	diguanylate cyclase (GGDEF) domain-containing protein	35.59	467	4.6e-95	343	B	D	Alteromonas macleodii REDSEA-S09_B2	Metagenome-Assembled Genome	Ga0113944_1004	320582	44.14
2521936573	diguanylate cyclase (GGDEF) domain-containing protein	35.15	467	7.1e-94	340	B	F	Alteromonas macleodii Black Sea 11	Genome Analysis (Isolate)	CP003845	4480507	44.61
2734478704	diguanylate cyclase (GGDEF)-like protein	35.28	473	3.6e-94	340	B	P	Alteromonas sp. DSM 26665	Genome Analysis (Isolate)	Ga0180961_101	2201153	44.14
2740241495	diguanylate cyclase (GGDEF)-like protein	35.06	467	1.4e-93	339	B	P	Alteromonadaceae bacterium JGI 01_F19_1000m (contamination screened)	Single Cell Analysis (screened)	Ga0191397_117	23852	44.81
2687187643	diguanylate cyclase (GGDEF) domain-containing protein	35.06	467	1e-93	339	B	F	Alteromonas macleodii D7	Genome Analysis (Isolate)	Ga0133312_11	4575623	44.44
2636227251	diguanylate cyclase (GGDEF) domain-containing protein	35.51	467	2e-93	338	B	P	Gammaproteobacteria bacterium SCGC AD-150-G13 (unscreened)	Single Cell Analysis (unscreened)	Ga0006998_108	57072	44.71
2805151365	diguanylate cyclase (GGDEF)-like protein	35.28	467	3.9e-93	337	B	P	Alteromonas sp. CPC94	Metagenome-Assembled Genome	Ga0266374_1095	16950	44.84
2711760215	diguanylate cyclase (GGDEF)-like protein	35.28	467	3.9e-93	337	B	P	Alteromonas sp. I10	Genome Analysis (Isolate)	Ga0157237_101	1032281	44.77
2521932603	diguanylate cyclase (GGDEF) domain-containing protein	35.28	467	3.9e-93	337	B	F	Alteromonas macleodii English Channel 673	Genome Analysis (Isolate)	CP003844	4601785	44.81
2688990884	diguanylate cyclase (GGDEF) domain-containing protein	35.28	467	3.9e-93	337	B	F	Alteromonas macleodii HOT1A3	Genome Analysis (Isolate)	Ga0125132_11	4652873	44.75
2738655691	diguanylate cyclase (GGDEF) domain-containing protein	35.28	467	3.9e-93	337	B	F	Alteromonas macleodii BGP14	Genome Analysis (Isolate)	cBGP14	4672348	44.68
2738651411	diguanylate cyclase (GGDEF) domain-containing protein	35.28	467	3.9e-93	337	B	F	Alteromonas macleodii BGP9	Genome Analysis (Isolate)	cBGP9	4569171	44.68
2738647259	diguanylate cyclase (GGDEF) domain-containing protein	35.28	467	3.9e-93	337	B	F	Alteromonas macleodii BGP6	Genome Analysis (Isolate)	cBGP6	4673923	44.68
2717072704	diguanylate cyclase (GGDEF) domain-containing protein	35.28	467	3.9e-93	337	B	F	Alteromonas macleodii 83-1	Genome Analysis (Isolate)	cAlt83	4672348	44.68
2785713792	diguanylate cyclase (GGDEF)-like protein	35.28	467	5.5e-93	337	B	F	Alteromonas macleodii EZ55	Genome Analysis (Isolate)	cAltEZ55	4712952	44.71
2700897668	diguanylate cyclase (GGDEF) domain-containing protein	35.06	467	5.5e-93	337	B	P	Alteromonas sp. BZK5	Genome Analysis (Isolate)	Ga0137943_1009	85845	44.14
2556766915	diguanylate cyclase (GGDEF) domain-containing protein	35.28	467	3.9e-93	337	B	F	Alteromonas macleodii ATCC 27126	Genome Analysis (Isolate)	CP003841	4653851	44.71
2719375400	diguanylate cyclase (GGDEF) domain-containing protein	35.43	473	1.5e-92	336	B	F	Alteromonas sp. Mex14	Genome Analysis (Isolate)	Ga0174984_11	4489455	44.23
2522014568	diguanylate cyclase (GGDEF) domain-containing protein	35.06	467	1.1e-92	336	B	F	Alteromonas macleodii Balearic Sea AD45	Genome Analysis (Isolate)	CP003873	4629479	44.63
2546195884	periplasmic/7TM domain sensor diguanylate cyclase	34.38	503	1.6e-91	333	B	F	Alteromonas macleodii 'Aegean Sea MED64'	Genome Analysis (Isolate)	CP004848	4397537	44.83
2895549059	diguanylate cyclase (GGDEF)-like protein	35.2	473	8.3e-92	333	B	P	Tenacibaculum sp. KUL113	Genome Analysis (Isolate)	Ga0443379_017	53232	44.29
2776680983	diguanylate cyclase (GGDEF)-like protein	34.95	497	1.2e-91	333	B	F	Alteromonas sp. MB-3u-76	Genome Analysis (Isolate)	Ga0263892_11	4360928	43.89
2805236700	diguanylate cyclase (GGDEF)-like protein	35.06	467	2.3e-91	332	B	P	Alteromonas sp. NP46	Metagenome-Assembled Genome	Ga0266383_1074	37144	44.65
2562480381	periplasmic/7TM domain sensor diguanylate cyclase	34.82	503	2.3e-91	332	B	F	Alteromonas macleodii 'Ionian Sea U4'	Genome Analysis (Isolate)	CP004849	4321296	44.85
2555875457	periplasmic/7TM domain sensor diguanylate cyclase	34.82	503	2.3e-91	332	B	F	Alteromonas macleodii 'Ionian Sea U8'	Genome Analysis (Isolate)	CP004852	4395035	44.86
2555871511	periplasmic/7TM domain sensor diguanylate cyclase	34.82	503	2.3e-91	332	B	F	Alteromonas macleodii 'Ionian Sea U7'	Genome Analysis (Isolate)	CP004851	4442936	44.81
2562484683	periplasmic/7TM domain sensor diguanylate cyclase	34.6	503	2.3e-91	332	B	F	Alteromonas macleodii 'Ionian Sea UM7'	Genome Analysis (Isolate)	CP004853	4628378	44.88
2555879423	periplasmic/7TM domain sensor diguanylate cyclase	34.6	503	2.3e-91	332	B	F	Alteromonas macleodii 'Ionian Sea UM4b'	Genome Analysis (Isolate)	CP004855	4438767	44.88
2521940588	periplasmic/7TM domain sensor diguanylate cyclase	34.6	503	2.3e-91	332	B	F	Alteromonas macleodii AltDE1	Genome Analysis (Isolate)	CP003917	4643844	44.9
2895505599	diguanylate cyclase (GGDEF)-like protein	33.86	477	2.3e-91	332	B	P	Tenacibaculum sp. KUL152	Genome Analysis (Isolate)	Ga0443382_020	176474	43.82
642755846	diguanylate cyclase/periplasmic/7TM domain sensor diguanylate cyclase	34.6	503	6.4e-91	331	B	F	Alteromonas mediterranea DE	Genome Analysis (Isolate)	NC_011138	4412282	44.88
2805140637	diguanylate cyclase (GGDEF)-like protein	35.06	467	6.9e-90	328	B	P	Alteromonas sp. IN32	Metagenome-Assembled Genome	Ga0266378_1129	42604	44.48
2805239773	diguanylate cyclase (GGDEF)-like protein	34.61	467	2.1e-88	323	B	P	Alteromonas sp. RS411	Metagenome-Assembled Genome	Ga0266384_1175	22304	44.74
2841457056	diguanylate cyclase (GGDEF)-like protein	33.41	464	4.4e-87	319	B	F	Alteromonas sp. RKMC-009	Genome Analysis (Isolate)	Ga0346602_01	4934803	48.81
2899547604	diguanylate cyclase (GGDEF)-like protein	34.93	438	1.2e-86	318	B	P	Alteromonas sp. KUL49	Genome Analysis (Isolate)	Ga0443370_04	421343	44.67
2885135980	diguanylate cyclase (GGDEF)-like protein	34.93	438	1.2e-86	318	B	P	Alteromonas sp. KUL49	Genome Analysis (Isolate)	Ga0443925_04	421343	44.67
2834723844	diguanylate cyclase (GGDEF)-like protein	33.86	473	1.9e-84	311	B	P	Alteromonas lipolytica JW12	Genome Analysis (Isolate)	Ga0336888_06	178538	48.83
2833064710	polar amino acid transport system substrate-binding protein	34.13	474	5.6e-83	307	B	F	Methylophaga nitratireducenticrescens GP59	Genome Analysis (Isolate)	Ga0346515_01	3238484	44.99
2845832881	polar amino acid transport system substrate-binding protein	34.13	469	5.6e-83	307	B	F	Methylophaga nitratireducenticrescens JAM1	Genome Analysis (Isolate)	Ga0417094_01	3137100	44.75
2790210250	diguanylate cyclase (GGDEF)-like protein	32.29	483	1.1e-82	306	B	F	Catenovulum sp. CCB-QB4	Genome Analysis (Isolate)	Ga0302470_11	5663044	41.25
2807496252	diguanylate cyclase (GGDEF)-like protein	34.74	473	3e-82	305	B	P	Methylophaga sp. IN12	Metagenome-Assembled Genome	Ga0266157_1039	84437	45.01
2778870504	periplasmic/7TM domain sensor diguanylate cyclase	34.74	473	3e-82	305	B	P	Methylophaga sp. NP92	Metagenome-Assembled Genome	Ga0266159_131	413507	45.81
2566031870	periplasmic/7TM domain sensor diguanylate cyclase	33.86	719	5.9e-82	304	B	P	Desulfovibrio frigidus DSM 17176	Genome Analysis (Isolate)	BR06DRAFT_scaffold00001.1	944953	42.5
2807492886	diguanylate cyclase (GGDEF)-like protein	34.08	473	1.2e-81	303	B	P	Methylophaga sp. EAC20	Metagenome-Assembled Genome	Ga0266156_108	647033	45.56
2807656849	diguanylate cyclase (GGDEF)-like protein	33.68	473	6.3e-81	301	B	P	Methylophaga sp. SP2	Metagenome-Assembled Genome	Ga0266162_106	395458	46.29
2807653577	diguanylate cyclase (GGDEF)-like protein	33.68	473	6.3e-81	301	B	P	Methylophaga sp. SAT6	Metagenome-Assembled Genome	Ga0266160_104	238585	46.43
2899567370	diguanylate cyclase (GGDEF)-like protein	32.71	462	6.6e-80	298	B	P	Alteromonas sediminis U0105	Genome Analysis (Isolate)	Ga0452798_07	853149	44.75
2778903464	periplasmic/7TM domain sensor diguanylate cyclase	33.47	473	4.7e-80	298	B	P	Methylophaga sp. IN5	Metagenome-Assembled Genome	Ga0266158_105	238999	46.44
2836696757	diguanylate cyclase (GGDEF)-like protein	34.25	456	2.5e-79	296	B	F	Geovibrio thiophilus DSM 11263	Genome Analysis (Isolate)	Ga0398360_01	2997552	48.15
2758033855	periplasmic/7TM domain sensor diguanylate cyclase	30.97	643	1.9e-78	293	B	P	Unclassified Firmicutes bin161	Metagenome-Assembled Genome	Ga0224676_168	113220	38.17
2899714654	polar amino acid transport system substrate-binding protein	32.22	1026	7.2e-78	292	B	P	Arcobacter sp. CAU 1517	Genome Analysis (Isolate)	Ga0442687_11	533836	28.69
2839924257	polar amino acid transport system substrate-binding protein	32.89	713	1.4e-77	291	B	P	Arcobacter sp. F156-34	Genome Analysis (Isolate)	Ga0396094_23	450394	27.65
2600104282	polar amino acid transport system substrate-binding protein	32.5	722	3.9e-77	289	B	P	Desulfovibrio ferrireducens DSM 16995	Genome Analysis (Isolate)	Ga0056056_scaffold00002.2	974796	42.59
2894791006	diguanylate cyclase (GGDEF)-like protein	35.63	466	7.5e-77	288	B	P	Rhodoferax fermentans JCM 7819	Genome Analysis (Isolate)	Ga0452456_02	4447702	59.93
2873821581	polar amino acid transport system substrate-binding protein	33.41	713	7.5e-77	288	B	P	Arcobacter bivalviorum F118-4	Genome Analysis (Isolate)	Ga0396123_20	245689	28.28
2790716961	periplasmic/7TM domain sensor diguanylate cyclase	33.41	481	1.1e-75	285	B	P	Methylophaga muralis Bur 1	Genome Analysis (Isolate)	Ga0302969_1007	88744	45.07
2758038365	periplasmic/7TM domain sensor diguanylate cyclase	32.1	607	7.8e-76	285	B	P	Unclassified Firmicutes bin112	Metagenome-Assembled Genome	Ga0224678_1356	3194	32.5
2894468680	diguanylate cyclase (GGDEF)-like protein	33.71	446	5.8e-75	283	B	P	Magnetospirillum sp. LM-5	Genome Analysis (Isolate)	Ga0443448_10	63983	66.34
649793089	periplasmic/7TM domain sensor diguanylate cyclase	32.3	461	5.8e-75	283	B	F	Sulfuricurvum kujiense YK-1, DSM 16994	Genome Analysis (Isolate)	NC_014762	2574824	44.99
2891511480	polar amino acid transport system substrate-binding protein	32.97	477	1.6e-74	281	B	P	Methylophaga sp. SB9B	Genome Analysis (Isolate)	Ga0442643_046	381743	45.4
2840954989	diguanylate cyclase (GGDEF)-like protein	34.91	481	6e-74	280	B	P	Azospirillum sp. K2W22B-5	Genome Analysis (Isolate)	Ga0347981_04	559277	66.03
646424310	periplasmic/7TM domain sensor diguanylate cyclase	32.53	458	3.2e-73	277	B	F	Sulfurospirillum deleyianum 5175, DSM 6946	Genome Analysis (Isolate)	NC_013512	2306351	38.97
2792045745	periplasmic/7TM domain sensor diguanylate cyclase	32.95	434	3.2e-73	277	B	P	Oceanospirillum sanctuarii AK56	Genome Analysis (Isolate)	Ga0308917_107	208024	50.93
2841355940	diguanylate cyclase (GGDEF)-like protein	28.76	1261	1.2e-72	276	B	F	Arcobacter pacificus LMG 26638	Genome Analysis (Isolate)	Ga0398529_01	2657991	28.03
2526212930	periplasmic/7TM domain sensor diguanylate cyclase	32.37	466	4.6e-72	274	B	P	Azovibrio restrictus DSM 23866	Genome Analysis (Isolate)	G474DRAFT_scaffold00011.11	163178	65.69
640120781	diguanylate cyclase	67.5	160	3.4e-70	268	B	F	Shewanella baltica OS155	Genome Analysis (Isolate)	NC_009052	5127376	46.28
2528200581	periplasmic/7TM domain sensor diguanylate cyclase	33.05	466	3.4e-70	268	B	P	Methylophaga lonarensis MPL	Genome Analysis (Isolate)	MPL_Contig28.28	43838	50.07
639813666	periplasmic/7TM domain sensor diguanylate cyclase	31.38	935	4.8e-70	268	B	F	Marinobacter aquaeolei VT8	Genome Analysis (Isolate)	NC_008740	4326849	57.27
2884881309	diguanylate cyclase (GGDEF)-like protein	32.65	480	3.5e-69	265	B	P	Azospirillum sp. L-25-5w-1	Genome Analysis (Isolate)	Ga0441460_188	237326	67.29
647689371	GGDEF domain protein	30.02	462	6.7e-69	264	B	P	Methylophaga thiooxydans DMS010	Genome Analysis (Isolate)	NZ_GG657899	600827	46.13
2756905496	periplasmic/7TM domain sensor diguanylate cyclase	32.52	455	6.7e-69	264	B	P	Seleniivibrio woodruffii DSM 24984	Genome Analysis (Isolate)	Ga0215702_103	336944	48.65
2603736010	periplasmic/7TM domain sensor diguanylate cyclase	32.52	455	6.7e-69	264	B	P	Seleniivibrio woodruffii S4	Genome Analysis (Isolate)	Ga0008828_unitig_0_quiver.1	2925294	48.23
2651848822	diguanylate cyclase (GGDEF) domain-containing protein	29.25	767	2.5e-68	262	B	P	Mariprofundus ferrooxydans JV-1	Genome Analysis (Isolate)	Ga0098774_107	153043	52.99
2898187805	diguanylate cyclase (GGDEF)-like protein	29.25	767	2.5e-68	262	B	P	Mariprofundus ferrooxydans O-1	Genome Analysis (Isolate)	Ga0456249_07	1082725	53.78
639880122	diguanylate cyclase (GGDEF domain)	29.25	767	2.5e-68	262	B	P	Mariprofundus ferrooxydans PV-1	Genome Analysis (Isolate)	NZ_AATS01000002	359199	53.78
2513993602	diguanylate cyclase (GGDEF) domain-containing protein	29.25	767	2.5e-68	262	B	P	Mariprofundus ferrooxydans M34	Genome Analysis (Isolate)	A37KDRAFT_scaffold_0.1	447677	53.28
2839924404	diguanylate cyclase (GGDEF)-like protein	30.18	482	3.5e-68	262	B	P	Arcobacter sp. F156-34	Genome Analysis (Isolate)	Ga0396094_24	295157	26.87
639058790	periplasmic/7TM domain sensor diguanylate cyclase	31.82	474	2.5e-68	262	B	P	Neptuniibacter caesariensis MED92	Genome Analysis (Isolate)	NZ_AAOW01000022	57797	45.61
2502235711	periplasmic/7TM domain sensor diguanylate cyclase	30.21	696	6.8e-68	261	B	P	Sulfurospirillum sp. Am-N	Genome Analysis (Isolate)	Sam_ctg1119380911575	206327	32.2
2785816956	diguanylate cyclase (GGDEF)-like protein	31	471	2.6e-67	259	B	P	Methyloprofundus sedimenti WF1	Genome Analysis (Isolate)	Ga0302958_12	391348	41.24
2526260119	periplasmic/7TM domain sensor diguanylate cyclase	31.25	983	1.8e-66	257	B	P	Marinobacter daepoensis DSM 16072	Genome Analysis (Isolate)	K325DRAFT_scaffold00004.4	408636	57.99
2579639160	polar amino acid transport system substrate-binding protein	29.52	780	6.9e-66	255	B	P	Nitrincola lacisaponensis 4CA	Genome Analysis (Isolate)	JMSZ01000032	691297	51.54
638465657	diguanylate cyclase	28.38	762	3.6e-65	253	B	P	Desulfuromonas acetoxidans DSM 684	Genome Analysis (Isolate)	NZ_AAEW02000036	15659	54.54
2758365679	diguanylate cyclase (GGDEF)-like protein	30.5	766	6.9e-65	252	B	P	Unclassified zetaproteobacterium sp. NF	Genome Analysis (Isolate)	Ga0216374_103	313772	50.48

## Sheet: SO_0181_homologs
IMG ID number	Product Name	Percent Identity	Length	E-value	Bit Score	Domain	Status	Genome Name	GOLD Analysis Project Type	Scaffold ID	Scaffold Length	Scaffold GC
2771341692	hypothetical protein	95.11	379	1.3e-247	770	B	P	Shewanella putrefaciens 97	Genome Analysis (Isolate)	Ga0227277_125	57581	46.12
2902537404	hypothetical protein	95.11	379	5.5e-247	769	B	P	Shewanella sp. S-1	Genome Analysis (Isolate)	Ga0445106_04	171000	46.47
2791444451	hypothetical protein	94.83	379	4.7e-246	766	B	F	Shewanella sp. WE21	Genome Analysis (Isolate)	Ga0272303_11	5266746	45.27
2826119764	hypothetical protein	94.54	379	1.4e-245	765	B	F	Shewanella baltica 128	Genome Analysis (Isolate)	Ga0302639_01	4896215	46.44
2791468665	hypothetical protein	86.46	374	3.2e-217	684	B	P	Shewanella sp. CG12_big_fil_rev_8_21_14_0_65_47_15	Metagenome-Assembled Genome	Ga0301801_149	121009	47.9
651656692	hypothetical protein	85.09	374	1.4e-212	671	B	P	Shewanella sp. HN-41	Genome Analysis (Isolate)	NZ_AFOZ01000002	102145	47.42
2859022337	hypothetical protein	55.91	371	2.8e-134	447	B	P	Shewanella morhuae CW7	Genome Analysis (Isolate)	Ga0336254_03	952158	44.73
2539680420	hypothetical protein	38.69	385	2e-64	244	B	P	Cellvibrio sp. BR	Genome Analysis (Isolate)	AICM01000004	436460	48.3
2753053403	hypothetical protein	38.94	382	4.4e-63	240	B	F	Cellvibrio sp. PSBB006	Genome Analysis (Isolate)	Ga0198671_11	5257074	50.54
2738714938	hypothetical protein	37.57	374	2.7e-61	235	B	P	Cellvibrio sp. YR554	Genome Analysis (Isolate)	Ga0189689_102	664301	47.07
2893032002	hypothetical protein	38.28	377	7.4e-61	233	B	P	Arenimonas terrae R29	Genome Analysis (Isolate)	Ga0440505_03	471836	69.76
2753058716	hypothetical protein	35.29	389	1.3e-57	224	B	F	Cellvibrio sp. PSBB023	Genome Analysis (Isolate)	Ga0198469_11	4705304	49.36
2839775199	hypothetical protein	37.08	381	1.9e-57	223	B	P	Cellvibrio mixtus PSBB022	Genome Analysis (Isolate)	Ga0350302_02	1195943	48.84
2648946458	hypothetical protein	36.18	387	5.1e-57	222	B	P	Cellvibrio mixtus mixtus J3-8	Genome Analysis (Isolate)	Ga0070795_1007	186169	46.38
2579499281	hypothetical protein	37.8	396	7.7e-56	218	B	P	Delftia sp. RIT313	Genome Analysis (Isolate)	JFYT01000056	61079	64.69
2895161456	hypothetical protein	37.5	396	1.5e-55	217	B	P	Delftia sp. JD2	Genome Analysis (Isolate)	Ga0443570_116	34495	65.46
2691477890	hypothetical protein	37.5	396	2.1e-55	217	B	P	Delftia sp. GW456-R20	Genome Analysis (Isolate)	Ga0133155_14	4170794	66.69
2895170716	hypothetical protein	37.5	396	4.2e-55	216	B	P	Delftia sp. BR1	Genome Analysis (Isolate)	Ga0444182_073	28455	64.39
2541351411	hypothetical protein	37.5	396	4.2e-55	216	B	P	Delftia acidovorans CCUG 274B	Genome Analysis (Isolate)	AGYX01000061	20362	66.19
2541342332	hypothetical protein	37.5	396	4.2e-55	216	B	P	Delftia acidovorans CCUG 15835	Genome Analysis (Isolate)	AGYY01000013	221442	65.92
642702934	hypothetical protein	34.87	377	2.3e-54	214	B	F	Cellvibrio japonicus Ueda107	Genome Analysis (Isolate)	NC_010995	4576573	51.99
2884110587	hypothetical protein	34.87	393	2.3e-54	214	B	F	Cellvibrio japonicus ADPT1-KOJIBIOSE	Genome Analysis (Isolate)	Ga0439631_01	4576591	51.99
2884076292	hypothetical protein	34.87	393	2.3e-54	214	B	F	Cellvibrio japonicus ADPT3-ISOMALTOSE	Genome Analysis (Isolate)	Ga0439796_01	4576591	51.99
2884072512	hypothetical protein	34.87	393	2.3e-54	214	B	F	Cellvibrio japonicus ADPT2-NIGEROSE	Genome Analysis (Isolate)	Ga0439789_01	4576586	51.99
2648105943	hypothetical protein	36.28	402	8.8e-54	212	B	P	Arenimonas metalli CF5-1	Genome Analysis (Isolate)	Ga0072994_113	38611	69.26
2887793606	hypothetical protein	35.35	380	1.7e-53	211	B	F	Hahella sp. KA22	Genome Analysis (Isolate)	Ga0452965_01	6960771	53.93
2836918380	hypothetical protein	35.35	380	1.7e-53	211	B	F	Hahella sp. KA22	Genome Analysis (Isolate)	Ga0397964_01	6937416	53.91
637836301	hypothetical protein	34.88	386	4.8e-53	210	B	F	Hahella chejuensis KCTC 2396	Genome Analysis (Isolate)	NC_007645	7215267	53.87
649691200	hypothetical protein	35.24	383	2.6e-52	208	B	F	Stigmatella aurantiaca DW4/3-1	Genome Analysis (Isolate)	NC_014623	10260756	67.46
2722884191	hypothetical protein	35.03	386	1.5e-50	202	B	F	Delftia sp. HK171	Genome Analysis (Isolate)	Ga0175321_11	6430384	66.89
2840943937	hypothetical protein	34.53	393	2.9e-50	201	B	P	Delftia acidovorans 2189	Genome Analysis (Isolate)	Ga0365812_027	58602	65.61
2641918360	hypothetical protein	34.53	393	2.9e-50	201	B	P	Delftia lacustris LZ-C	Genome Analysis (Isolate)	Ga0080827_1068	20347	65.69
2612139806	hypothetical protein	34.53	393	2.9e-50	201	B	P	Delftia sp. 670	Genome Analysis (Isolate)	Ga0055114_1007	178429	66.78
2528313911	hypothetical protein	34.53	393	5.6e-50	201	B	P	Delftia sp. ZNC0008	Genome Analysis (Isolate)	Del8DRAFT1_NODE_234_len_14391_cov_21_506081.233	14457	64.43
2612135940	hypothetical protein	34.53	393	7.8e-50	200	B	P	Delftia tsuruhatensis 391	Genome Analysis (Isolate)	Ga0055113_1039	64716	67.44
2785761365	hypothetical protein	34.73	386	2.1e-49	199	B	P	Delftia acidovorans JUb8	Genome Analysis (Isolate)	Ga0304809_102	1056250	66.05
2839138388	hypothetical protein	35.03	386	1.5e-49	199	B	P	Delftia acidovorans B15	Genome Analysis (Isolate)	Ga0347608_010	17652	65.3
2840648243	hypothetical protein	35.03	386	4.2e-49	198	B	F	Delftia acidovorans RAY209	Genome Analysis (Isolate)	Ga0263399_01	6528979	66.64
2732849643	hypothetical protein	35.03	386	4.2e-49	198	B	P	Delftia acidovorans NBRC 14950	Genome Analysis (Isolate)	Ga0128686_105	337025	66.59
2611665359	hypothetical protein	35.03	386	4.2e-49	198	B	P	Delftia acidovorans 2167	Genome Analysis (Isolate)	Ga0057418_15	3272426	66.84
2816376901	hypothetical protein	35.03	386	3e-49	198	B	P	Delftia sp. HK171 (v2)	Genome Analysis (Isolate)	Ga0310714_104	659732	66.68
2667583583	hypothetical protein	34.73	386	3e-49	198	B	P	Delftia acidovorans ATCC 11299b	Genome Analysis (Isolate)	Ga0105834_11	6265056	66.88
2901030340	hypothetical protein	34.73	386	1.1e-48	197	B	P	Delftia sp. DSM 12781	Genome Analysis (Isolate)	Ga0453998_25	69354	67.84
2630513859	hypothetical protein	34.73	386	8.2e-49	197	B	P	Delftia tsuruhatensis MTQ3	Genome Analysis (Isolate)	Ga0077221_128	131579	67.48
2737783982	hypothetical protein	34.73	386	1.1e-48	197	B	P	Delftia sp. 60	Genome Analysis (Isolate)	Ga0181130_11	6379696	66.96
2731599190	hypothetical protein	34.73	386	1.1e-48	197	B	P	Burkholderiales sp. 23	Genome Analysis (Isolate)	Ga0181121_11	6380064	66.96
2722613226	hypothetical protein	34.73	386	5.8e-49	197	B	F	Delftia tsuruhatensis CM13	Genome Analysis (Isolate)	Ga0175811_11	7195716	66.33
2676334640	hypothetical protein	34.73	386	5.8e-49	197	B	P	Delftia lacustris LMG 24775	Genome Analysis (Isolate)	Ga0116946_130	71960	67.53
2672584462	hypothetical protein	34.73	386	5.8e-49	197	B	P	Delftia acidovorans CM13	Genome Analysis (Isolate)	Ga0124569_1198	32217	66.57
2644964967	hypothetical protein	34.16	389	8.2e-49	197	B	P	Acidovorax sp. Leaf78	Genome Analysis (Isolate)	Ga0102307_122	487893	67.14
650861037	hypothetical protein	33.93	386	5.8e-49	197	B	F	Delftia acidovorans Cs1-4	Genome Analysis (Isolate)	NC_015563	6685842	66.72
2776697512	hypothetical protein	33.13	371	2.2e-48	196	B	F	Shewanella sp. Pdp11	Genome Analysis (Isolate)	Ga0258413_11	4973697	46.25
2884269943	hypothetical protein	31.64	376	1.6e-48	196	B	P	Rheinheimera sp. YQF-1	Genome Analysis (Isolate)	Ga0440440_024	230596	46.56
641298292	hypothetical protein	34.73	386	3.1e-48	195	B	F	Delftia acidovorans SPH-1	Genome Analysis (Isolate)	NC_010002	6767514	66.48
2735861644	hypothetical protein	34.23	396	3.1e-48	195	B	P	Delftia sp. bin1_M6	Metagenome-Assembled Genome	Ga0192216_132	61176	67.58
2731799253	hypothetical protein	34.23	396	3.1e-48	195	B	P	Delftia sp. bin1_M5	Metagenome-Assembled Genome	Ga0185296_1029	61657	67.46
2835099134	hypothetical protein	36.39	378	3.2e-47	192	B	P	Arenimonas caeni z29	Genome Analysis (Isolate)	Ga0336237_07	133471	68.69
2645547918	hypothetical protein	32.22	389	6.3e-47	191	B	P	Acidovorax sp. Leaf191	Genome Analysis (Isolate)	Ga0102403_101	880556	67.18
2644976760	hypothetical protein	32.22	389	6.3e-47	191	B	P	Acidovorax sp. Leaf84	Genome Analysis (Isolate)	Ga0102310_101	893270	67.05
2644956398	hypothetical protein	32.22	389	6.3e-47	191	B	P	Acidovorax sp. Leaf76	Genome Analysis (Isolate)	Ga0102306_101	1130149	67.09
2812329825	hypothetical protein	33.02	389	2.4e-46	190	B	P	Acidovorax sp. SLBN-42	Genome Analysis (Isolate)	Ga0314632_11	4785364	65.69
2709941412	hypothetical protein	32.22	389	2.4e-46	190	B	P	Burkholderiales bacterium RIFCSPHIGHO2_01_FULL_64_960	Metagenome-Assembled Genome	Ga0155000_101	449766	66.01
639817784	hypothetical protein	33.57	391	4.6e-46	189	B	F	Shewanella sp. W3-18-1	Genome Analysis (Isolate)	NC_008750	4708380	44.63
2823269419	hypothetical protein	33.22	386	2.5e-45	186	B	P	Shewanella putrefaciens NCTC 10695	Genome Analysis (Isolate)	Ga0317357_01	4451203	44.51
2524137598	hypothetical protein	33.22	390	2.5e-45	186	B	F	Shewanella putrefaciens CN-32	Genome Analysis (Isolate)	Shewanella	4659220	44.45
2823888117	hypothetical protein	34.59	387	6.7e-45	185	B	F	Shewanella putrefaciens WS13	Genome Analysis (Isolate)	Ga0302599_01	4384460	44.38
2732561795	hypothetical protein	34.59	391	6.7e-45	185	B	P	Shewanella putrefaciens NBRC 3908	Genome Analysis (Isolate)	Ga0128607_139	62767	45.61
2587191259	hypothetical protein	34.59	391	6.7e-45	185	B	P	Shewanella putrefaciens JCM 20190	Genome Analysis (Isolate)	JCM20190DRAFT_BALN01000024_1.24	62987	45.65
2836790154	hypothetical protein	33.72	375	1.3e-44	184	B	F	Rheinheimera sp. LHK132	Genome Analysis (Isolate)	Ga0398590_01	4628354	46.68
651221052	hypothetical protein	35.4	386	3.5e-44	183	B	F	Shewanella baltica OS117	Genome Analysis (Isolate)	CP002811	5242964	46.24
640121470	hypothetical protein	35.4	386	3.5e-44	183	B	F	Shewanella baltica OS155	Genome Analysis (Isolate)	NC_009052	5127376	46.28
2786707778	hypothetical protein	29.88	376	6.8e-44	182	B	P	Marinimicrobium koreense DSM 16974	Genome Analysis (Isolate)	Ga0244674_11	2933428	58.87
648730230	hypothetical protein	37.55	386	4.9e-44	182	B	F	Shewanella baltica BA175	Genome Analysis (Isolate)	NZ_AEDE01000012	100549	45.22
648706901	hypothetical protein	37.55	386	4.9e-44	182	B	P	Shewanella baltica OS183	Genome Analysis (Isolate)	NZ_AECY01000018	73756	46.63
2826067078	hypothetical protein	35.97	386	1.3e-43	181	B	F	Shewanella baltica CW2	Genome Analysis (Isolate)	Ga0302556_01	4944783	46.41
639724685	hypothetical protein	35.4	388	1.3e-43	181	B	F	Shewanella sp. ANA-3	Genome Analysis (Isolate)	NC_008577	4972204	48.05
2529058768	hypothetical protein	32.99	388	9.6e-43	179	B	P	Shewanella decolorationis S12	Genome Analysis (Isolate)	SdecDRAFT01_Contig54.54	90755	47.64
2682079827	Sulfotransferase domain-containing protein	38.13	387	5e-43	179	B	P	Shewanella morhuae ATCC BAA-1205	Genome Analysis (Isolate)	Ga0104711_116	96041	44.33
2856022788	hypothetical protein	38.37	386	1.3e-42	178	B	P	Shewanella sp. SACH	Genome Analysis (Isolate)	Ga0365941_36	167682	47.84
640828351	hypothetical protein	37.96	386	2.6e-42	177	B	F	Shewanella baltica OS185	Genome Analysis (Isolate)	NC_009665	5229686	46.31
2900479057	hypothetical protein	35.34	388	2.6e-42	177	B	P	Shewanella sp. LC6	Genome Analysis (Isolate)	Ga0444036_103	109302	47.71
2900445796	hypothetical protein	35.34	388	2.6e-42	177	B	P	Shewanella sp. LC2	Genome Analysis (Isolate)	Ga0446188_113	109302	47.71
2859037380	hypothetical protein	35.34	388	2.6e-42	177	B	P	Shewanella xiamenensis AS58	Genome Analysis (Isolate)	Ga0336146_01	4589617	46.3
2765600455	hypothetical protein	35.34	388	2.6e-42	177	B	F	Shewanella sp. FDAARGOS_354	Genome Analysis (Isolate)	Ga0225946_11	5031655	46.37
2547116827	hypothetical protein	35.34	388	2.6e-42	177	B	D	Shewanella algae BRY	Genome Analysis (Isolate)	BryDRAFT_NODE_201_len_148103_cov_77_018654.130	148167	47.44
2855995242	ribosomal protein S18 acetylase RimI-like enzyme	31.56	541	3.6e-42	177	B	P	Shewanella sp. BC20	Genome Analysis (Isolate)	Ga0338289_52	194473	47.45
2651558388	hypothetical protein	34.36	388	5e-42	176	B	P	Shewanella sp. Sh95	Genome Analysis (Isolate)	Ga0100776_1128	76066	47.77
2856000134	hypothetical protein	37.96	386	9.7e-42	175	B	P	Shewanella baltica NCTC 10735	Genome Analysis (Isolate)	Ga0350778_01	5287467	46.33
2841635651	hypothetical protein	33.78	396	5.1e-41	173	B	F	Shewanella decolorationis sesselensis	Genome Analysis (Isolate)	Ga0398990_01	4719362	47.12
2526385163	hypothetical protein	34.36	389	5.1e-41	173	B	P	Shewanella sp. ZOR0012	Genome Analysis (Isolate)	L976_NODE_244_len_4672687_cov_10_921145.136	4672765	46.02
2632764591	Sulfotransferase family protein	37.96	386	2.6e-40	171	B	F	Shewanella baltica OS678	Genome Analysis (Isolate)	Ga0046381_11	5288069	46.31
2507442113	Sulfotransferase family protein	37.96	386	2.6e-40	171	B	F	Shewanella baltica OS625	Genome Analysis (Isolate)	Sbal625_Contig118.1	5145631	46.31
641286413	hypothetical protein	37.96	386	2.6e-40	171	B	F	Shewanella baltica OS195	Genome Analysis (Isolate)	NC_009997	5347283	46.28
2587644247	hypothetical protein	36.12	388	2.6e-40	171	B	P	Shewanella xiamenensis BC01 (contamination screened)	Single Cell Analysis (screened)	JGVI01000035	141658	48.17
2856014933	hypothetical protein	33.78	396	9.8e-40	169	B	P	Shewanella xiamenensis DCB2-1	Genome Analysis (Isolate)	Ga0337344_006	128123	47.7
2551865696	hypothetical protein	33.78	396	9.8e-40	169	B	P	Shewanella sp. POL2	Genome Analysis (Isolate)	SHEWPOL2DRAFT_AKZL01000022_1.22	60180	47.31
2512465993	hypothetical protein	32.84	352	2.6e-38	165	B	P	Rheinheimera sp. A13L	Genome Analysis (Isolate)	NZ_AFHI01000072	151465	47.11
2832517173	hypothetical protein	33.11	384	9.6e-38	163	B	P	Hahella sp. CCB-MM4	Genome Analysis (Isolate)	Ga0350179_072	140617	48.72
2889910101	hypothetical protein	37.41	393	9.4e-37	160	B	P	Bowmanella denitrificans JL63	Genome Analysis (Isolate)	Ga0452559_04	380880	50.94
2649350944	hypothetical protein	31.55	375	2.5e-36	159	B	P	Rheinheimera sp. KL1	Genome Analysis (Isolate)	Ga0100689_101	80446	46.93
2632356368	hypothetical protein	34.74	389	4.8e-36	158	B	F	Gynuella sunshinyii YC6258	Genome Analysis (Isolate)	Ga0069313_11	6475959	48.63
2745634706	hypothetical protein	32.75	320	8.7e-34	151	B	P	Pseudomonas fluorescens HKI0770	Genome Analysis (Isolate)	Ga0133080_105	142792	60
2808601473	hypothetical protein	32.06	324	4.4e-33	148	B	P	Pseudomonas fluorescens PgKB31	Genome Analysis (Isolate)	Ga0314283_12	342883	61.03
637740002	hypothetical protein	32.14	321	1.1e-32	147	B	F	Pseudomonas fluorescens Pf0-1	Genome Analysis (Isolate)	NC_007492	6438405	60.52
2885938537	hypothetical protein	31.36	324	1.1e-32	147	B	P	Pseudomonas sp. B26(2017)	Genome Analysis (Isolate)	Ga0447298_33	325224	61.27
2885966500	hypothetical protein	31.36	324	1.1e-32	147	B	P	Pseudomonas sp. B15(2017)	Genome Analysis (Isolate)	Ga0447314_38	302488	61.21
2886247337	hypothetical protein	31.36	324	3e-32	146	B	P	Pseudomonas sp. B20(2017)	Genome Analysis (Isolate)	Ga0447304_28	355577	61.06
2885954200	hypothetical protein	31.36	324	3e-32	146	B	P	Pseudomonas sp. B17(2017)	Genome Analysis (Isolate)	Ga0447308_30	355508	61.07
2511291691	hypothetical protein	31.36	324	3e-32	146	B	P	Pseudomonas sp. GM25	Genome Analysis (Isolate)	PMI24_GM25_CGATGT_L003_R1_001_paired_trimmed_paired_contig_80.80	74325	62.92
2885790498	hypothetical protein	32.14	324	5.8e-32	145	B	P	Pseudomonas sp. 9.2	Genome Analysis (Isolate)	Ga0450938_058	53632	62.14
2794820342	hypothetical protein	32.14	324	4.2e-32	145	B	P	Pseudomonas sp. GW456-12-10-14-LB2	Genome Analysis (Isolate)	Ga0309340_1021	119180	62.07
2794804490	hypothetical protein	32.14	324	4.2e-32	145	B	P	Pseudomonas sp. FW305-BF15	Genome Analysis (Isolate)	Ga0309561_117	134630	61.36
2794799491	hypothetical protein	32.14	324	4.2e-32	145	B	P	Pseudomonas sp. FW305-BF6	Genome Analysis (Isolate)	Ga0309560_10024	108401	61.67
2769613021	hypothetical protein	32.34	324	1.5e-31	144	B	F	Pseudomonas glycinae MS586	Genome Analysis (Isolate)	Ga0213670_11	6247726	60.54
2506361677	hypothetical protein	32.4	320	2.1e-31	143	B	P	Pseudomonas fluorescens NZ011	Genome Analysis (Isolate)	PflNZ011_contig00085	9029	59.59
2885866406	hypothetical protein	31.6	324	4e-31	142	B	P	Pseudomonas sp. R36(2017)	Genome Analysis (Isolate)	Ga0447257_02	278070	60.8
2885856390	hypothetical protein	31.6	324	4e-31	142	B	P	Pseudomonas sp. R39(2017)	Genome Analysis (Isolate)	Ga0447254_15	654368	61.17
2885848904	hypothetical protein	31.6	324	4e-31	142	B	P	Pseudomonas sp. R41(2017)	Genome Analysis (Isolate)	Ga0447253_02	278070	60.8
2885815234	hypothetical protein	31.6	324	4e-31	142	B	P	Pseudomonas sp. R31(2017)	Genome Analysis (Isolate)	Ga0445945_02	277757	60.8
2885810987	hypothetical protein	31.6	324	4e-31	142	B	P	Pseudomonas sp. R40(2017)	Genome Analysis (Isolate)	Ga0445944_18	654368	61.17
2881808043	hypothetical protein	31.6	324	4e-31	142	B	P	Pseudomonas sp. R33(2017)	Genome Analysis (Isolate)	Ga0447260_02	278070	60.8
2881802097	hypothetical protein	31.6	324	4e-31	142	B	P	Pseudomonas sp. R38(2017)	Genome Analysis (Isolate)	Ga0447255_02	278070	60.8
2860910660	hypothetical protein	30.66	324	5.5e-31	142	B	F	Pseudomonas syringae inb918	Genome Analysis (Isolate)	Ga0399400_01	6381237	60.71
2844725531	hypothetical protein	31.01	324	1e-30	141	B	P	Pseudomonas moraviensis VanB	Genome Analysis (Isolate)	Ga0393952_01	6548049	60.55
2886238619	hypothetical protein	31.71	324	2e-30	140	B	P	Pseudomonas sp. R32(2017)	Genome Analysis (Isolate)	Ga0447261_04	276232	61.2
2886233843	hypothetical protein	31.71	324	2e-30	140	B	P	Pseudomonas sp. R34(2017)	Genome Analysis (Isolate)	Ga0447259_12	661173	61.54
2886228995	hypothetical protein	31.71	324	2e-30	140	B	P	Pseudomonas sp. R47(2017)	Genome Analysis (Isolate)	Ga0447249_16	628696	61.54
2883060505	hypothetical protein	31.71	324	2e-30	140	B	P	Pseudomonas sp. R22(2017)	Genome Analysis (Isolate)	Ga0447269_05	276232	61.2
2883054426	hypothetical protein	31.71	324	2e-30	140	B	P	Pseudomonas sp. R35(2017)	Genome Analysis (Isolate)	Ga0447258_05	276454	61.19
2881799131	hypothetical protein	31.71	324	2e-30	140	B	P	Pseudomonas sp. R43(2017)	Genome Analysis (Isolate)	Ga0447252_15	628684	61.54
2521815491	hypothetical protein	32.29	323	2.7e-30	140	B	P	Pseudomonas mandelii 36MFCvi1.1	Genome Analysis (Isolate)	F626DRAFT_scaffold00007.7	354058	59.94
2755238766	hypothetical protein	32.34	314	2.7e-30	140	B	P	Pseudomonas parafulva 20a	Genome Analysis (Isolate)	Ga0197601_11	6124003	60.23
2897208674	hypothetical protein	31.71	324	2.7e-30	140	B	P	Pseudomonas kribbensis CHA-19	Genome Analysis (Isolate)	Ga0452907_01	656541	61.4
2880230836	hypothetical protein	32.34	326	3.8e-30	139	B	F	Pseudomonas fluorescens LBUM677	Genome Analysis (Isolate)	Ga0399499_01	6140320	60.32
2592591315	hypothetical protein	32.77	333	7.1e-30	138	B	P	Archangium violaceus Cb vi76	Genome Analysis (Isolate)	JPMI01000026	97512	67.95
2691524437	hypothetical protein	31.94	314	7.1e-30	138	B	P	Pseudomonas fluorescens FW300-N1B4	Genome Analysis (Isolate)	Ga0133017_13	5754020	59.11
2881885566	hypothetical protein	33.09	316	9.8e-30	138	B	P	Pseudomonas sp. SDI	Genome Analysis (Isolate)	Ga0450141_21	102502	61.82
2795041436	hypothetical protein	31.94	314	9.8e-30	138	B	P	Pseudomonas sp. MPR-R3B	Genome Analysis (Isolate)	Ga0309323_1030	79304	60.48
2795035005	hypothetical protein	31.94	314	9.8e-30	138	B	P	Pseudomonas sp. FW305-62	Genome Analysis (Isolate)	Ga0309322_1031	76781	60.56
2794664305	hypothetical protein	31.94	314	9.8e-30	138	B	P	Pseudomonas sp. FW305-67	Genome Analysis (Isolate)	Ga0309544_1039	55021	60.72
2794649856	hypothetical protein	31.94	314	9.8e-30	138	B	P	Pseudomonas sp. FW303-C2	Genome Analysis (Isolate)	Ga0309545_1009	190567	59.98
2794624577	hypothetical protein	31.94	314	9.8e-30	138	B	P	Pseudomonas sp. FW305-53	Genome Analysis (Isolate)	Ga0309543_1007	190576	59.98
2794622501	hypothetical protein	31.94	314	9.8e-30	138	B	P	Pseudomonas sp. FW306-2-2C-A10BC	Genome Analysis (Isolate)	Ga0309542_1036	76764	60.56
2521873008	hypothetical protein	32.64	314	9.8e-30	138	B	P	Pseudomonas sp. 35MFCvi1.1	Genome Analysis (Isolate)	F571DRAFT_scaffold00011.11	299210	59.93
2518218911	hypothetical protein	32.64	314	9.8e-30	138	B	P	Pseudomonas umsongensis 20MFCvi1.1	Genome Analysis (Isolate)	D470DRAFT_scaffold00011.11	299170	59.94
2520480970	hypothetical protein	31.94	314	2.6e-29	137	B	P	Pseudomonas sp. 45MFCol3.1	Genome Analysis (Isolate)	G368DRAFT_scaffold00011.11	188220	60.11
2513900719	hypothetical protein	31.94	314	2.6e-29	137	B	P	Pseudomonas fluorescens BZ64	Genome Analysis (Isolate)	A3QWDRAFT_scaffold_13.14	188156	60.11
2624489505	hypothetical protein	31.94	314	1.9e-29	137	B	F	Pseudomonas sp. GR 6-02	Genome Analysis (Isolate)	Ga0077784_11	6500345	59.41
2885956509	hypothetical protein	30.56	334	2.6e-29	137	B	P	Pseudomonas sp. B11(2017)	Genome Analysis (Isolate)	Ga0447310_04	175398	65.99
2885922799	hypothetical protein	30.56	334	2.6e-29	137	B	P	Pseudomonas sp. B3(2017)	Genome Analysis (Isolate)	Ga0447285_02	210835	64.9
2885899402	hypothetical protein	30.56	334	2.6e-29	137	B	P	Pseudomonas sp. R16(2017)	Genome Analysis (Isolate)	Ga0447273_54	270862	64.98
2885843219	hypothetical protein	30.56	334	2.6e-29	137	B	P	Pseudomonas sp. R5(2017)	Genome Analysis (Isolate)	Ga0447247_03	210835	64.9
2808526483	hypothetical protein	31.25	314	2.6e-29	137	B	P	Pseudomonas frederiksbergensis OS210_1	Genome Analysis (Isolate)	Ga0314273_11	5623066	59.11
2885932945	hypothetical protein	30.56	334	2.6e-29	137	B	P	Pseudomonas sp. B35(2017)	Genome Analysis (Isolate)	Ga0447288_51	245109	65.36
2511368341	hypothetical protein	32.71	314	1.9e-29	137	B	P	Pseudomonas sp. GM80	Genome Analysis (Isolate)	PMI37_GM80_CAGATC_L003_R1_005_paired_trimmed_paired_contig_78.78	60746	61.47
2885922021	hypothetical protein	30.56	334	2.6e-29	137	B	P	Pseudomonas sp. B7(2017)	Genome Analysis (Isolate)	Ga0447281_51	277997	64.78
2881840542	hypothetical protein	30.56	334	2.6e-29	137	B	P	Pseudomonas sp. B2(2017)	Genome Analysis (Isolate)	Ga0447294_54	276655	64.76
2655137495	hypothetical protein	33.33	332	2.6e-29	137	B	F	Archangium gephyra DSM 2261	Genome Analysis (Isolate)	Ga0081691_11	12489432	69.45
2620466042	hypothetical protein	33.33	332	2.6e-29	137	B	P	Archangium gephyra DSM 2261	Genome Analysis (Isolate)	Ga0070489_105	933132	69.34
2629059946	hypothetical protein	31.07	327	1.9e-29	137	B	P	Pseudomonas chlororaphis EA105	Genome Analysis (Isolate)	Ga0077234_129	88543	60.91
2813384870	hypothetical protein	31.97	314	2.6e-29	137	B	P	Pseudomonas moraviensis TYU6	Genome Analysis (Isolate)	Ga0309097_11	6124581	60.32
2795085557	hypothetical protein	30.72	324	3.5e-29	136	B	P	Pseudomonas sp. FW215-L1	Genome Analysis (Isolate)	Ga0309311_1007	241838	61.09
2794712875	hypothetical protein	30.72	324	3.5e-29	136	B	P	Pseudomonas sp. FW215-R2	Genome Analysis (Isolate)	Ga0309530_1010	218894	60.79
2794705562	hypothetical protein	30.72	324	3.5e-29	136	B	P	Pseudomonas sp. FW215-R4	Genome Analysis (Isolate)	Ga0309531_1005	277625	61.08
2794699691	hypothetical protein	30.72	324	3.5e-29	136	B	P	Pseudomonas sp. FW215-E1	Genome Analysis (Isolate)	Ga0309532_1006	241836	61.09
2643483551	hypothetical protein	31.94	314	4.9e-29	136	B	P	Pseudomonas sp. 113MF	Genome Analysis (Isolate)	Ga0101986_1003	610639	60.41
2770836848	hypothetical protein	32.66	333	4.9e-29	136	B	P	Archangium sp. Cb G35	Genome Analysis (Isolate)	Ga0248594_102	993275	68.88
2520612854	hypothetical protein	31.94	388	3.5e-29	136	B	P	Hahella ganghwensis DSM 17046	Genome Analysis (Isolate)	F566DRAFT_scaffold00018.18	111592	49.47
2730386085	hypothetical protein	31.97	314	3.5e-29	136	B	P	Pseudomonas sp. JdFR-91	Metagenome-Assembled Genome	Ga0180874_1317	45213	62.63
2860897778	hypothetical protein	31.6	314	6.7e-29	135	B	F	Pseudomonas sp. ATCC 43928	Genome Analysis (Isolate)	Ga0402177_01	6466929	59.41
2819656955	hypothetical protein	30.21	328	9.2e-29	135	B	P	Pseudomonas koreensis 3286	Genome Analysis (Isolate)	Ga0365445_104	668688	61.16
2617434154	hypothetical protein	31.97	314	6.7e-29	135	B	P	Pseudomonas helmanticensis LMG 28168	Genome Analysis (Isolate)	Ga0070646_11	5063863	59.51
2823495053	hypothetical protein	32.29	321	6.7e-29	135	B	F	Pseudomonas frederiksbergensis KNU-15	Genome Analysis (Isolate)	Ga0263793_01	6595804	59.35
2821277545	hypothetical protein	32.29	321	6.7e-29	135	B	P	Pseudomonas umsogensis KD5_MF50	Genome Analysis (Isolate)	Ga0372445_07	151368	60.02
2556984417	hypothetical protein	32.29	321	6.7e-29	135	B	P	Pseudomonas umsongensis UNC430CL58Col	Genome Analysis (Isolate)	N519DRAFT_scaffold00007.7	344538	60.21
2230707775	hypothetical protein	32.29	321	6.7e-29	135	B	P	Pseudomonas sp. KD5	Genome Analysis (Isolate)	PseKD5DRAFT_scaffold_3.4	503412	59.69
2885906310	hypothetical protein	30.56	334	6.7e-29	135	B	P	Pseudomonas sp. R12(2017)	Genome Analysis (Isolate)	Ga0447276_03	213773	64.58
2885889379	hypothetical protein	30.56	334	6.7e-29	135	B	P	Pseudomonas sp. R21(2017)	Genome Analysis (Isolate)	Ga0447270_04	213773	64.58
2885888263	hypothetical protein	30.56	334	6.7e-29	135	B	P	Pseudomonas sp. R25(2017)	Genome Analysis (Isolate)	Ga0447266_58	270791	64.86
2885877008	hypothetical protein	30.56	334	6.7e-29	135	B	P	Pseudomonas sp. R29(2017)	Genome Analysis (Isolate)	Ga0447262_64	271144	64.85
2881824334	hypothetical protein	30.56	334	6.7e-29	135	B	P	Pseudomonas sp. R19(2017)	Genome Analysis (Isolate)	Ga0447271_61	271162	64.85
2881818634	hypothetical protein	30.56	334	6.7e-29	135	B	P	Pseudomonas sp. R27(2017)	Genome Analysis (Isolate)	Ga0447264_58	271085	64.86
2881795130	hypothetical protein	30.56	334	6.7e-29	135	B	P	Pseudomonas sp. R44(2017)	Genome Analysis (Isolate)	Ga0447251_57	271085	64.86
2511254891	hypothetical protein	30.9	314	1.7e-28	134	B	P	Pseudomonas sp. GM102	Genome Analysis (Isolate)	PMI18_GM102_GCCAAT_L006_R1_005_paired_trimmed_paired_contig_64.64	54005	59.76
2813305880	hypothetical protein	31.6	318	1.7e-28	134	B	F	Pseudomonas koreensis P19E3	Genome Analysis (Isolate)	Ga0302684_15	6444290	59.94
2774088442	hypothetical protein	31.25	319	1.3e-28	134	B	P	Pseudomonas mandelii YF10-2(1) 51	Genome Analysis (Isolate)	Ga0255683_117	168701	60.69
2518973518	hypothetical protein	31.94	314	1.3e-28	134	B	P	Pseudomonas sp. URMO17WK12:I6	Genome Analysis (Isolate)	F475DRAFT_scaffold00005.5	403623	60.25
2638529794	hypothetical protein	32.34	314	1.3e-28	134	B	P	Pseudomonas fluorescens AU5633	Genome Analysis (Isolate)	Ga0081070_102	26088	62.34
2647527320	hypothetical protein	31.6	361	1.7e-28	134	B	P	Pseudomonas fluorescens C3	Genome Analysis (Isolate)	Ga0080945_118	120840	60.21
2744185194	hypothetical protein	30.45	314	4.5e-28	133	B	P	Pseudomonas sp. 655	Genome Analysis (Isolate)	Ga0132689_111	123108	59.73
2511361249	hypothetical protein	30.56	336	4.5e-28	133	B	P	Pseudomonas sp. GM79	Genome Analysis (Isolate)	PMI36_GM79_TGACCA_L006_R1_005_paired_trimmed_paired_contig_35.35	210499	59.66
2758175721	hypothetical protein	31.25	331	4.5e-28	133	B	P	Pseudomonas sp. OV341	Genome Analysis (Isolate)	Ga0215802_124	88340	60.26
2747926056	hypothetical protein	31.43	327	4.5e-28	133	B	P	Pseudomonas sp. S3E7	Genome Analysis (Isolate)	Ga0210161_11	5379044	61.87
2758205287	hypothetical protein	31.43	327	3.3e-28	133	B	P	Pseudomonas sp. OV221	Genome Analysis (Isolate)	Ga0215798_112	259012	59.61
2664404439	hypothetical protein	30.8	331	4.5e-28	133	B	P	Pseudomonas prosekii LMG 26867	Genome Analysis (Isolate)	Ga0104695_11	6091955	59.56
2731840042	hypothetical protein	31.43	327	6.3e-28	132	B	P	Flavobacterium sp. 29	Genome Analysis (Isolate)	Ga0181123_11	6466763	59.29
2650642150	hypothetical protein	31.25	316	6.3e-28	132	B	P	Pseudomonas syringae Riq4	Genome Analysis (Isolate)	Ga0104916_1001	184717	58.28
2809217685	hypothetical protein	30.56	331	1.2e-27	131	B	P	Pseudomonas sp. SJZ131	Genome Analysis (Isolate)	Ga0314262_14	713697	60.32
2777872721	hypothetical protein	31.43	327	1.6e-27	131	B	F	Pseudomonas sp. 02C 26	Genome Analysis (Isolate)	Ga0263444_11	5404596	61.84
2708085502	hypothetical protein	31.43	327	1.6e-27	131	B	P	Pseudomonas sp. LE5C2	Genome Analysis (Isolate)	Ga0151585_11	5404496	61.84
2878048009	hypothetical protein	30.93	331	3.1e-27	130	B	F	Pseudomonas chlororaphis aureofaciens ChPhzS24	Genome Analysis (Isolate)	Ga0397737_01	6889553	62.92

## Sheet: SO_0400_homologs
IMG ID number	Product Name	Percent Identity	Length	E-value	Bit Score	Domain	Status	Genome Name	GOLD Analysis Project Type	Scaffold ID	Scaffold Length	Scaffold GC
2841633634	quinol monooxygenase YgiN	86.17	94	1.8e-56	200	B	F	Shewanella decolorationis sesselensis	Genome Analysis (Isolate)	Ga0398990_01	4719362	47.12
2529061920	Quinol monooxygenase YgiN	85.11	94	1.1e-55	197	B	P	Shewanella decolorationis S12	Genome Analysis (Isolate)	SdecDRAFT01_Contig76.76	1001474	47.48
651656790	hypothetical protein	84.04	94	5.6e-54	193	B	P	Shewanella sp. HN-41	Genome Analysis (Isolate)	NZ_AFOZ01000008	26418	47.96
2526384296	Quinol monooxygenase YgiN	81.91	94	2.4e-53	191	B	P	Shewanella sp. ZOR0012	Genome Analysis (Isolate)	L976_NODE_244_len_4672687_cov_10_921145.136	4672765	46.02
2900478569	quinol monooxygenase YgiN	80.85	94	2e-52	188	B	P	Shewanella sp. LC6	Genome Analysis (Isolate)	Ga0444036_090	31512	45.66
2900445321	quinol monooxygenase YgiN	80.85	94	2e-52	188	B	P	Shewanella sp. LC2	Genome Analysis (Isolate)	Ga0446188_101	31112	45.6
2765604522	quinol monooxygenase YgiN	80.85	94	2e-52	188	B	F	Shewanella sp. FDAARGOS_354	Genome Analysis (Isolate)	Ga0225946_11	5031655	46.37
2587643228	Quinol monooxygenase YgiN	80.85	94	2e-52	188	B	P	Shewanella xiamenensis BC01 (contamination screened)	Single Cell Analysis (screened)	JGVI01000002	167150	46.84
2765599620	quinol monooxygenase YgiN	79.79	94	5.9e-52	187	B	F	Shewanella bicestrii JAB-1	Genome Analysis (Isolate)	Ga0226579_12	4800597	48.04
638124303	Antibiotic biosynthesis monooxygenase	80.85	94	1.2e-51	186	B	F	Shewanella sp. MR-7	Genome Analysis (Isolate)	NC_008322	4792610	47.87
2856017728	quinol monooxygenase YgiN	79.79	94	8.5e-52	186	B	P	Shewanella xiamenensis DCB2-1	Genome Analysis (Isolate)	Ga0337344_046	196614	46.71
2651560714	Quinol monooxygenase YgiN	79.79	94	8.5e-52	186	B	P	Shewanella sp. Sh95	Genome Analysis (Isolate)	Ga0100776_1274	173490	46.37
2551864945	Quinol monooxygenase YgiN	79.79	94	8.5e-52	186	B	P	Shewanella sp. POL2	Genome Analysis (Isolate)	SHEWPOL2DRAFT_AKZL01000010_1.10	88252	46.74
2547113666	Quinol monooxygenase YgiN	79.79	94	8.5e-52	186	B	D	Shewanella algae BRY	Genome Analysis (Isolate)	BryDRAFT_NODE_10_len_117351_cov_78_131821.9	117415	46.56
638116965	Antibiotic biosynthesis monooxygenase	79.79	94	7.3e-51	184	B	F	Shewanella sp. MR-4	Genome Analysis (Isolate)	NC_008321	4706287	47.89
2859037222	quinol monooxygenase YgiN	78.72	94	7.3e-51	184	B	P	Shewanella xiamenensis AS58	Genome Analysis (Isolate)	Ga0336146_01	4589617	46.3
640832220	Antibiotic biosynthesis monooxygenase	71.28	94	1.1e-43	164	B	F	Shewanella baltica OS185	Genome Analysis (Isolate)	NC_009665	5229686	46.31
2826066465	quinol monooxygenase YgiN	71.28	94	5.1e-44	164	B	F	Shewanella baltica CW2	Genome Analysis (Isolate)	Ga0302556_01	4944783	46.41
2855995610	quinol monooxygenase YgiN	71.28	94	7.4e-44	164	B	P	Shewanella baltica NCTC 10735	Genome Analysis (Isolate)	Ga0350778_01	5287467	46.33
2826119967	quinol monooxygenase YgiN	71.28	94	7.4e-44	164	B	F	Shewanella baltica 128	Genome Analysis (Isolate)	Ga0302639_01	4896215	46.44
2632768667	Quinol monooxygenase YgiN	71.28	94	7.4e-44	164	B	F	Shewanella baltica OS678	Genome Analysis (Isolate)	Ga0046381_11	5288069	46.31
2507446046	Quinol monooxygenase YgiN	71.28	94	7.4e-44	164	B	F	Shewanella baltica OS625	Genome Analysis (Isolate)	Sbal625_Contig118.1	5145631	46.31
651220772	Antibiotic biosynthesis monooxygenase	71.28	94	7.4e-44	164	B	F	Shewanella baltica OS117	Genome Analysis (Isolate)	CP002811	5242964	46.24
641290424	Antibiotic biosynthesis monooxygenase	71.28	94	7.4e-44	164	B	F	Shewanella baltica OS195	Genome Analysis (Isolate)	NC_009997	5347283	46.28
640121199	Antibiotic biosynthesis monooxygenase	71.28	94	7.4e-44	164	B	F	Shewanella baltica OS155	Genome Analysis (Isolate)	NC_009052	5127376	46.28
648730096	Antibiotic biosynthesis monooxygenase	71.28	94	2.2e-43	163	B	F	Shewanella baltica BA175	Genome Analysis (Isolate)	NZ_AEDE01000011	105925	45.87
648706719	Antibiotic biosynthesis monooxygenase	71.28	94	2.2e-43	163	B	P	Shewanella baltica OS183	Genome Analysis (Isolate)	NZ_AECY01000016	104251	45.89
2771340583	quinol monooxygenase YgiN	70.21	94	2.2e-43	163	B	P	Shewanella putrefaciens 97	Genome Analysis (Isolate)	Ga0227277_112	129199	45.01
2856018763	quinol monooxygenase YgiN	70.21	94	2.2e-43	163	B	P	Shewanella sp. SACH	Genome Analysis (Isolate)	Ga0365941_04	67539	47.04
2902540574	quinol monooxygenase YgiN	70.21	94	3.1e-43	162	B	P	Shewanella sp. S-1	Genome Analysis (Isolate)	Ga0445106_25	263626	45.39
2776701339	quinol monooxygenase YgiN	70.21	94	4.4e-43	162	B	F	Shewanella sp. Pdp11	Genome Analysis (Isolate)	Ga0258413_11	4973697	46.25
643462758	Antibiotic biosynthesis monooxygenase	70.21	94	3.1e-43	162	B	F	Shewanella baltica OS223	Genome Analysis (Isolate)	NC_011663	5145902	46.31
2823270238	quinol monooxygenase YgiN	69.15	94	1.3e-42	160	B	P	Shewanella putrefaciens NCTC 10695	Genome Analysis (Isolate)	Ga0317357_01	4451203	44.51
2524137478	Quinol monooxygenase YgiN	69.15	94	1.3e-42	160	B	F	Shewanella putrefaciens CN-32	Genome Analysis (Isolate)	Shewanella	4659220	44.45
2510453311	Quinol monooxygenase YgiN	69.15	94	1.3e-42	160	B	F	Shewanella putrefaciens 200	Genome Analysis (Isolate)	CP002457	4840251	44.5
639814540	Antibiotic biosynthesis monooxygenase	69.15	94	1.3e-42	160	B	F	Shewanella sp. W3-18-1	Genome Analysis (Isolate)	NC_008750	4708380	44.63
2791448499	quinol monooxygenase YgiN	69.15	94	1.3e-42	160	B	F	Shewanella sp. WE21	Genome Analysis (Isolate)	Ga0272303_11	5266746	45.27
2823888377	quinol monooxygenase YgiN	68.09	94	5.4e-42	159	B	F	Shewanella putrefaciens WS13	Genome Analysis (Isolate)	Ga0302599_01	4384460	44.38
2587189708	Quinol monooxygenase YgiN	68.09	94	5.4e-42	159	B	P	Shewanella putrefaciens JCM 20190	Genome Analysis (Isolate)	JCM20190DRAFT_BALN01000009_1.9	146580	44.81
639724941	Antibiotic biosynthesis monooxygenase	64.89	94	1e-38	149	B	F	Shewanella sp. ANA-3	Genome Analysis (Isolate)	NC_008577	4972204	48.05
2855991272	quinol monooxygenase YgiN	63.83	94	6e-38	147	B	P	Shewanella sp. BC20	Genome Analysis (Isolate)	Ga0338289_01	184545	48.72
2708843977	Quinol monooxygenase YgiN	44.32	96	8.5e-18	90	B	P	Aeromonas sp. RU39B	Genome Analysis (Isolate)	Ga0136726_102	539091	57.71
2616738595	Quinol monooxygenase YgiN	47.3	104	2.9e-14	80	B	P	Lysobacter sp. CF310	Genome Analysis (Isolate)	Ga0066753_104	636576	69.5
2644701343	Quinol monooxygenase YgiN	47.3	104	2.9e-14	80	B	P	Lysobacter sp. Root983	Genome Analysis (Isolate)	Ga0102244_122	64179	69.22
2643880026	Quinol monooxygenase YgiN	47.3	104	2.9e-14	80	B	P	Lysobacter sp. Root604	Genome Analysis (Isolate)	Ga0102176_109	1554438	68.59
2861274877	quinol monooxygenase YgiN	44	99	2.5e-13	77	B	P	Acidocella aromatica DSM 27026	Genome Analysis (Isolate)	Ga0415365_03	340243	64.96
2744005185	quinol monooxygenase YgiN	40.79	106	2.4e-11	71	B	P	Jatrophihabitans sp. GAS493	Genome Analysis (Isolate)	Ga0132011_11	4879921	66.94
643640610	Antibiotic biosynthesis monooxygenase	39.51	96	2.4e-11	71	B	F	Geobacter daltonii FRC-32	Genome Analysis (Isolate)	NC_011979	4304501	53.47
2844728684	quinol monooxygenase YgiN	40.85	102	2.4e-11	71	B	P	Pseudomonas moraviensis VanB	Genome Analysis (Isolate)	Ga0393952_01	6548049	60.55
2882747354	quinol monooxygenase YgiN	41.56	96	2e-10	69	B	P	Photobacterium sp. CECT 9190	Genome Analysis (Isolate)	Ga0440102_21	933437	38
2731410994	Quinol monooxygenase YgiN	41.89	96	1.4e-10	69	B	P	Geobacter toluenoxydans JCM 15764	Genome Analysis (Isolate)	Ga0128344_132	53843	51.87
2778299968	quinol monooxygenase YgiN	39.77	95	1.4e-10	69	B	P	Paraburkholderia sp. BL8N3	Genome Analysis (Isolate)	Ga0242537_11	3376200	65.11
2639502755	Quinol monooxygenase YgiN	39.77	95	1.4e-10	69	B	P	Caballeronia glathei DSM 50014	Genome Analysis (Isolate)	Ga0097772_1005	179170	65.77
2632418235	Quinol monooxygenase YgiN	39.77	95	1.4e-10	69	B	P	Caballeronia glathei LMG 14190	Genome Analysis (Isolate)	Ga0070805_1061	77334	65.25
2714642912	Quinol monooxygenase YgiN	37.35	102	1.4e-10	69	B	P	Pseudomonas syringae pv. tagetis ICMP 4091	Genome Analysis (Isolate)	Ga0124774_1029	274129	57.53
2714579226	Quinol monooxygenase YgiN	37.35	102	1.4e-10	69	B	P	Pseudomonas syringae pv. helianthi ICMP 4531	Genome Analysis (Isolate)	Ga0124759_1191	205915	58.22
2728042172	Quinol monooxygenase YgiN	46.03	100	2.8e-10	68	B	P	Ruegeria faecimaris DSM 28009	Genome Analysis (Isolate)	Ga0170380_101	1261135	56.65
2792415165	quinol monooxygenase YgiN	49.09	100	1.6e-09	66	B	P	Ruegeria meonggei CECT 8411	Genome Analysis (Isolate)	Ga0308504_101	535168	58.2
2843425545	quinol monooxygenase YgiN	50.91	100	1.6e-09	66	B	P	Ruegeria sp. EL01	Genome Analysis (Isolate)	Ga0336128_49	680979	56.23
2708487902	Quinol monooxygenase YgiN	40.54	100	1.2e-09	66	B	P	Novosphingobium panipatense SM16	Genome Analysis (Isolate)	Ga0138999_116	59709	61.59
2800890857	quinol monooxygenase YgiN	39.53	98	1.2e-09	66	A	P	Methanobrevibacter sp. RUG823	Metagenome-Assembled Genome	Ga0314105_1018	14369	34.9
2622832446	Quinol monooxygenase YgiN	38.37	98	4.7e-09	65	A	P	Methanobrevibacter thaueri DSM 11995	Genome Analysis (Isolate)	Ga0074444_107	73088	37.97
2800903230	quinol monooxygenase YgiN	37.21	98	4.7e-09	65	A	P	Methanobrevibacter sp. RUG648	Metagenome-Assembled Genome	Ga0313930_1013	38970	33.34
2715014626	Quinol monooxygenase YgiN	36.84	100	4.7e-09	65	B	P	Ruegeria atlantica CECT 4293	Genome Analysis (Isolate)	Ga0125388_108	540406	57
2598760439	Quinol monooxygenase YgiN	47.37	100	4.7e-09	65	B	P	Ruegeria halocynthiae MOLA R1/13b	Genome Analysis (Isolate)	Ga0057599_gi674790667.5	309979	58.22
2837121504	quinol monooxygenase YgiN	36.84	100	3.3e-09	65	B	P	Ruegeria sp. Alg231-54	Genome Analysis (Isolate)	Ga0347040_27	917259	57.03
2889153985	quinol monooxygenase YgiN	47.27	100	4.7e-09	65	B	P	Ruegeria sp. R8_1	Genome Analysis (Isolate)	Ga0453557_001	819255	58.53
2889149308	quinol monooxygenase YgiN	47.27	100	4.7e-09	65	B	P	Ruegeria sp. R8_2	Genome Analysis (Isolate)	Ga0453558_01	1028573	58.06
2887734325	quinol monooxygenase YgiN	37.5	97	4.7e-09	65	B	P	Kallotenue sp. CFH 73958	Genome Analysis (Isolate)	Ga0442745_215	82773	67.27
2593319407	Quinol monooxygenase YgiN	38.16	98	4.7e-09	65	B	P	Methylobacterium sp. 275MFSha3.1	Genome Analysis (Isolate)	FF90DRAFT_scaffold00057.57	11059	66.39
2869117914	quinol monooxygenase YgiN	81.25	32	4.7e-09	65	B	P	Shewanella sp. Shew256	Genome Analysis (Isolate)	Ga0338255_56	404243	48.43
2832508954	quinol monooxygenase YgiN	36.49	102	9.5e-09	64	B	P	Thalassotalea euphylliae H1	Genome Analysis (Isolate)	Ga0347932_01	4773423	44.35
2891571702	quinol monooxygenase YgiN	35.53	100	6.7e-09	64	B	P	Ruegeria sp. AU67	Genome Analysis (Isolate)	Ga0445162_17	286135	57.44
2606523956	Quinol monooxygenase YgiN	35.53	100	6.7e-09	64	B	P	Ruegeria sp. AU67	Genome Analysis (Isolate)	Ga0065842_119	286135	57.44
2908432467	quinol monooxygenase YgiN	38.89	114	6.7e-09	64	B	F	Pseudomonas aeruginosa PB368	Genome Analysis (Isolate)	Ga0263340_01	6638559	65.96
2897175750	quinol monooxygenase YgiN	38.89	114	6.7e-09	64	B	F	Pseudomonas aeruginosa PB369	Genome Analysis (Isolate)	Ga0263339_01	6526814	66.02
2689182623	Quinol monooxygenase YgiN	38.89	114	6.7e-09	64	B	F	Pseudomonas aeruginosa BAMCPA07-48	Genome Analysis (Isolate)	Ga0133421_11	7021552	66.03
2655472857	Quinol monooxygenase YgiN	38.89	114	6.7e-09	64	B	P	Pseudomonas aeruginosa VRFPA10	Genome Analysis (Isolate)	Ga0098716_106	799006	67.45
2583874924	Quinol monooxygenase YgiN	38.89	114	6.7e-09	64	B	P	Pseudomonas aeruginosa BWHPSA038	Genome Analysis (Isolate)	AZZP01000013	489390	67.7
2580558692	Quinol monooxygenase YgiN	38.89	114	6.7e-09	64	B	P	Pseudomonas aeruginosa BWH050	Genome Analysis (Isolate)	JIFA01000010	508532	67.26
2576952251	Quinol monooxygenase YgiN	38.89	114	6.7e-09	64	B	P	Pseudomonas aeruginosa PS75	Genome Analysis (Isolate)	JIEP01000008	1802564	66.89
2575855709	Quinol monooxygenase YgiN	38.89	114	6.7e-09	64	B	P	Pseudomonas aeruginosa VRFPA07	Genome Analysis (Isolate)	AZBO01000118	50854	67.4
2571652940	Quinol monooxygenase YgiN	38.89	114	6.7e-09	64	B	P	Pseudomonas aeruginosa BL25	Genome Analysis (Isolate)	AXPB01000008	405517	67.8
2558609974	Quinol monooxygenase YgiN	38.89	114	6.7e-09	64	B	F	Pseudomonas aeruginosa MTB-1	Genome Analysis (Isolate)	CP006853	6580038	66.24
2510665164	Quinol monooxygenase YgiN	38.89	114	6.7e-09	64	B	P	Pseudomonas aeruginosa PsVir02	Genome Analysis (Isolate)	PsVir02_scaffold25_1_size52116.25	52116	67.71
643524754	Antibiotic biosynthesis monooxygenase	35.53	98	1.9e-08	63	B	F	Methylorubrum chloromethanicum CM4	Genome Analysis (Isolate)	NC_011757	5777908	68.21
2837126952	quinol monooxygenase YgiN	47.27	100	1.3e-08	63	B	P	Ruegeria sp. A3M17	Genome Analysis (Isolate)	Ga0347879_10	229238	58.12
2884665952	quinol monooxygenase YgiN	39.76	97	1.9e-08	63	B	P	Marinomonas sp. KMM3893	Genome Analysis (Isolate)	Ga0443932_10	645368	46.32
2593319468	Quinol monooxygenase YgiN	36.84	98	1.3e-08	63	B	P	Methylobacterium sp. 275MFSha3.1	Genome Analysis (Isolate)	FF90DRAFT_scaffold00063.63	6732	67.31
2800897873	quinol monooxygenase YgiN	37.21	98	1.3e-08	63	A	P	Methanobrevibacter sp. RUG092	Metagenome-Assembled Genome	Ga0313374_101	109575	33.17
2800889978	quinol monooxygenase YgiN	37.21	98	1.3e-08	63	A	P	Methanobrevibacter sp. RUG031	Metagenome-Assembled Genome	Ga0313313_124	32365	32.96
2512036997	Quinol monooxygenase YgiN	38.16	102	1.3e-08	63	B	F	Azospirillum lipoferum 4B	Genome Analysis (Isolate)	NC_016586	750123	67.59
2893707132	quinol monooxygenase YgiN	47.27	100	1.9e-08	63	B	P	Ruegeria sp. R14_0	Genome Analysis (Isolate)	Ga0453548_01	1207437	58.77
644911678	hypothetical protein	36	98	3.8e-08	62	B	F	Methylorubrum extorquens DM4	Genome Analysis (Isolate)	NC_012988	5943768	68.09
2715021689	Quinol monooxygenase YgiN	35.53	100	2.7e-08	62	B	P	Ruegeria atlantica CECT 4292	Genome Analysis (Isolate)	Ga0125389_139	883878	57.14
2791420430	quinol monooxygenase YgiN	34.21	98	5.4e-08	62	B	F	Methylorubrum extorquens PSBB040	Genome Analysis (Isolate)	Ga0198880_11	5654313	68.22
2645372507	Quinol monooxygenase YgiN	34.21	98	5.4e-08	62	B	P	Methylobacterium sp. Leaf122	Genome Analysis (Isolate)	Ga0102349_101	578605	69.22
2772068002	quinol monooxygenase YgiN	38.55	97	3.8e-08	62	B	P	Marinomonas pollencensis CECT 7375	Genome Analysis (Isolate)	Ga0244612_113	82624	46.44
2734634183	Quinol monooxygenase YgiN	36.17	102	1.1e-07	61	B	P	Silvimonas sp. JCM 19000	Genome Analysis (Isolate)	Ga0128411_1127	11400	60.32
2896242427	quinol monooxygenase YgiN	36.84	102	1.1e-07	61	B	P	Azospirillum sp. B21	Genome Analysis (Isolate)	Ga0441772_55	356351	68.23
2791431501	quinol monooxygenase YgiN	36	98	7.7e-08	61	B	F	Methylorubrum extorquens TK 0001	Genome Analysis (Isolate)	Ga0258581_11	5715512	68.29
2753606403	quinol monooxygenase YgiN	36	98	7.7e-08	61	B	F	Methylorubrum zatmanii PSBB041	Genome Analysis (Isolate)	Ga0198510_12	5610348	68.28
2645371983	Quinol monooxygenase YgiN	36	98	7.7e-08	61	B	P	Methylobacterium sp. Leaf121	Genome Analysis (Isolate)	Ga0102348_132	569110	69.41
646555466	hypothetical protein	36.84	102	7.7e-08	61	B	F	Azospirillum lipoferum B510	Genome Analysis (Isolate)	NC_013857	681723	67.4
2638636966	Quinol monooxygenase YgiN	37.33	98	1.1e-07	61	B	P	Methylobacterium variabile DSM 16961	Genome Analysis (Isolate)	Ga0080942_1396	1059	67.99
2645294075	Quinol monooxygenase YgiN	34.67	98	1.1e-07	61	B	P	Methylobacterium sp. Leaf92	Genome Analysis (Isolate)	Ga0102324_134	625080	69.14
2800901470	quinol monooxygenase YgiN	34.88	98	7.7e-08	61	A	P	Methanobrevibacter sp. RUG833	Metagenome-Assembled Genome	Ga0314115_1010	36181	34.16
2800869608	quinol monooxygenase YgiN	34.88	98	7.7e-08	61	A	P	Methanobrevibacter sp. RUG545	Metagenome-Assembled Genome	Ga0313827_105	70568	34.67
2882856978	quinol monooxygenase YgiN	36.84	102	1.6e-07	60	B	P	Azospirillum sp. TSO35-2	Genome Analysis (Isolate)	Ga0443577_05	632794	69.56
2867493688	quinol monooxygenase YgiN	39.77	97	1.6e-07	60	B	P	Nocardioides glacieisoli HLT3-15	Genome Analysis (Isolate)	Ga0437214_34	319017	71.54
2802621305	quinol monooxygenase YgiN	37.88	97	2.2e-07	60	B	P	Kribbella udmurtensis VKM Ac-2566	Genome Analysis (Isolate)	Ga0310565_112	124094	63.97
2645286304	Quinol monooxygenase YgiN	36	98	2.2e-07	60	B	P	Methylobacterium sp. Leaf91	Genome Analysis (Isolate)	Ga0102323_108	146517	66.08
2645170347	Quinol monooxygenase YgiN	36	98	2.2e-07	60	B	P	Methylobacterium sp. Leaf86	Genome Analysis (Isolate)	Ga0102314_108	106467	65.21
2901660247	quinol monooxygenase YgiN	37.33	99	1.6e-07	60	B	P	Cellulomonas sp. Ao-9	Genome Analysis (Isolate)	Ga0444160_394	16460	74.56
2846943885	quinol monooxygenase YgiN	36.84	102	1.6e-07	60	B	F	Azospirillum ramasamyi M2T2B2	Genome Analysis (Isolate)	Ga0397707_03	644647	67.96
2722258332	Quinol monooxygenase YgiN	39.44	96	2.2e-07	60	B	P	Deltaproteobacteria bacterium RBG_13_61_14	Metagenome-Assembled Genome	Ga0154610_1079	52844	59.91
2632796033	Quinol monooxygenase YgiN	34.12	95	2.2e-07	60	B	P	Williamsia herbipolensis ARP1	Genome Analysis (Isolate)	Ga0077739_136	212888	69.58
2647891914	Quinol monooxygenase YgiN	30.95	102	3.1e-07	59	B	F	Azospirillum thiophilum BV-S	Genome Analysis (Isolate)	Ga0100904_18	518276	67.97
2633138356	Quinol monooxygenase YgiN	30.95	102	3.1e-07	59	B	P	Azospirillum thiophilum DSM 21654	Genome Analysis (Isolate)	Ga0078380_107	530529	67.99
2756641723	quinol monooxygenase YgiN	33.78	103	8.9e-07	58	B	P	Chelatococcus asaccharovorans DSM 6462	Genome Analysis (Isolate)	Ga0215681_101	996204	64.74
2694938306	Quinol monooxygenase YgiN	44.44	100	6.3e-07	58	B	P	Ruegeria halocynthiae DSM 27839	Genome Analysis (Isolate)	Ga0131260_101	1826495	56.9
2834066049	quinol monooxygenase YgiN	32.89	92	1.3e-06	58	B	P	Tenacibaculum sp. E3R01	Genome Analysis (Isolate)	Ga0347876_33	162455	28.78
2507329477	Quinol monooxygenase YgiN	32.89	98	1.3e-06	58	B	P	Methylorubrum extorquens DSM 13060	Genome Analysis (Isolate)	MetexDRAFT_MEE.10	1572183	68.58
2819554559	quinol monooxygenase YgiN	34.21	100	6.3e-07	58	B	P	Novosphingobium barchaimii 1192	Genome Analysis (Isolate)	Ga0365419_121	85296	63.72
2800887356	quinol monooxygenase YgiN	34.88	108	8.9e-07	58	A	P	Methanobrevibacter sp. RUG018	Metagenome-Assembled Genome	Ga0313300_119	75590	33.69
2636400918	Quinol monooxygenase YgiN	32.89	92	1.8e-06	57	B	P	Tenacibaculum sp. Mar_2010_89	Genome Analysis (Isolate)	Ga0052902_15	3385295	29.17
2823683208	quinol monooxygenase YgiN	34.29	74	1.8e-06	57	B	P	Methylobacterium sp. RAS18	Genome Analysis (Isolate)	Ga0372453_07	417709	68.9
2755646545	quinol monooxygenase YgiN	31.58	100	5.1e-06	56	B	F	Sphingobium yanoikuyae S72	Genome Analysis (Isolate)	Sy_S72	5532633	64.23
2753066172	quinol monooxygenase YgiN	35.96	99	5.1e-06	56	B	P	Phycicoccus jejuensis NRRL B-24460	Genome Analysis (Isolate)	Ga0163476_102	498113	73.92
2881194848	quinol monooxygenase YgiN	32.89	102	5.1e-06	56	B	P	Azospirillum sp. TSH20	Genome Analysis (Isolate)	Ga0443573_006	152360	68.35
2881190186	quinol monooxygenase YgiN	32.89	102	5.1e-06	56	B	P	Azospirillum sp. TSH7	Genome Analysis (Isolate)	Ga0443572_098	90495	67.66
2552950282	Quinol monooxygenase YgiN	37.14	94	3.6e-06	56	B	P	Vibrio parahaemolyticus SNUVpS-1	Genome Analysis (Isolate)	C748DRAFT_AMRZ01000003_1.3	492013	45.72

## Sheet: SO_3660_homologs
Homolog	Product Name	Percent Identity	Length	E-value	Bit Score	Domain	Status	Genome Name	GOLD Analysis Project Type	Scaffold ID	Scaffold Length	Scaffold GC
2547113263	DNA-binding protein Fis	97.11	488	0	1070	B	D	Shewanella algae BRY	Genome Analysis (Isolate)	BryDRAFT_NODE_3_len_102675_cov_77_993904.2	102739	46.07
2526386864	DNA-binding protein Fis	97.11	488	0	1070	B	P	Shewanella sp. ZOR0012	Genome Analysis (Isolate)	L976_NODE_244_len_4672687_cov_10_921145.136	4672765	46.02
2587645788	DNA-binding protein Fis	96.91	488	0	1068	B	P	Shewanella xiamenensis BC01 (contamination screened)	Single Cell Analysis (screened)	JGVI01000080	54280	45.98
2900478083	PAS domain S-box-containing protein	96.7	488	0	1067	B	P	Shewanella sp. LC6	Genome Analysis (Isolate)	Ga0444036_077	109885	46.17
2900444836	PAS domain S-box-containing protein	96.7	488	0	1067	B	P	Shewanella sp. LC2	Genome Analysis (Isolate)	Ga0446188_087	109773	46.17
2765603915	DNA-binding protein Fis	96.7	488	0	1067	B	F	Shewanella sp. FDAARGOS_354	Genome Analysis (Isolate)	Ga0225946_11	5031655	46.37
2856018367	PAS domain S-box-containing protein	96.49	488	0	1066	B	P	Shewanella xiamenensis DCB2-1	Genome Analysis (Isolate)	Ga0337344_079	163246	46.3
2651557275	PAS domain S-box-containing protein	96.49	488	0	1066	B	P	Shewanella sp. Sh95	Genome Analysis (Isolate)	Ga0100776_1046	53597	46.18
2765596749	DNA-binding protein Fis	96.69	488	0	1065	B	F	Shewanella bicestrii JAB-1	Genome Analysis (Isolate)	Ga0226579_12	4800597	48.04
2841634233	PAS domain S-box-containing protein	97.49	488	0	1064	B	F	Shewanella decolorationis sesselensis	Genome Analysis (Isolate)	Ga0398990_01	4719362	47.12
2859036571	PAS domain S-box-containing protein	96.7	488	0	1064	B	P	Shewanella xiamenensis AS58	Genome Analysis (Isolate)	Ga0336146_01	4589617	46.3
2855995059	PAS domain S-box-containing protein	96.48	488	0	1062	B	P	Shewanella sp. BC20	Genome Analysis (Isolate)	Ga0338289_47	196830	48.64
639727837	DNA-binding protein Fis	97.28	488	0	1061	B	F	Shewanella sp. ANA-3	Genome Analysis (Isolate)	NC_008577	4972204	48.05
2529062014	DNA-binding protein Fis	97.28	488	0	1061	B	P	Shewanella decolorationis S12	Genome Analysis (Isolate)	SdecDRAFT01_Contig76.76	1001474	47.48
638117450	DNA-binding protein Fis	96.48	488	0	1061	B	F	Shewanella sp. MR-4	Genome Analysis (Isolate)	NC_008321	4706287	47.89
638123819	DNA-binding protein Fis	96.27	488	0	1059	B	F	Shewanella sp. MR-7	Genome Analysis (Isolate)	NC_008322	4792610	47.87
2869114037	PAS domain S-box-containing protein	97.07	488	0	1058	B	P	Shewanella sp. Shew256	Genome Analysis (Isolate)	Ga0338255_01	662530	48.65
2776700726	DNA-binding protein Fis	92.39	486	0	989	B	F	Shewanella sp. Pdp11	Genome Analysis (Isolate)	Ga0258413_11	4973697	46.25
2823886799	PAS domain S-box-containing protein	90.06	488	0	988	B	F	Shewanella putrefaciens WS13	Genome Analysis (Isolate)	Ga0302599_01	4384460	44.38
2732560657	DNA-binding protein Fis	90.06	488	0	988	B	P	Shewanella putrefaciens NBRC 3908	Genome Analysis (Isolate)	Ga0128607_119	75951	44.41
2587191040	DNA-binding protein Fis	90.06	488	0	988	B	P	Shewanella putrefaciens JCM 20190	Genome Analysis (Isolate)	JCM20190DRAFT_BALN01000021_1.21	71224	44.46
2524134939	DNA-binding protein Fis	90.06	488	0	988	B	F	Shewanella putrefaciens CN-32	Genome Analysis (Isolate)	Shewanella	4659220	44.45
639817287	DNA-binding protein Fis	90.06	488	0	988	B	F	Shewanella sp. W3-18-1	Genome Analysis (Isolate)	NC_008750	4708380	44.63
2823268867	PAS domain S-box-containing protein	91	488	0	988	B	P	Shewanella putrefaciens NCTC 10695	Genome Analysis (Isolate)	Ga0317357_01	4451203	44.51
2510456001	DNA-binding protein Fis	91	488	0	988	B	F	Shewanella putrefaciens 200	Genome Analysis (Isolate)	CP002457	4840251	44.5
2791467563	DNA-binding protein Fis	91.54	487	0	986	B	P	Shewanella sp. CG12_big_fil_rev_8_21_14_0_65_47_15	Metagenome-Assembled Genome	Ga0301801_128	74317	47.65
2632765535	PAS domain S-box-containing protein	92.18	486	0	986	B	F	Shewanella baltica OS678	Genome Analysis (Isolate)	Ga0046381_11	5288069	46.31
2507443001	DNA-binding protein Fis	92.18	486	0	986	B	F	Shewanella baltica OS625	Genome Analysis (Isolate)	Sbal625_Contig118.1	5145631	46.31
641287324	DNA-binding protein Fis	92.18	486	0	986	B	F	Shewanella baltica OS195	Genome Analysis (Isolate)	NC_009997	5347283	46.28
651217765	sigma54 specific transcriptional regulator with PAS/PAC sensor, Fis family	92.18	486	0	985	B	F	Shewanella baltica OS117	Genome Analysis (Isolate)	CP002811	5242964	46.24
640118176	DNA-binding protein Fis	92.18	486	0	985	B	F	Shewanella baltica OS155	Genome Analysis (Isolate)	NC_009052	5127376	46.28
2826120522	PAS domain S-box-containing protein	92.18	486	0	985	B	F	Shewanella baltica 128	Genome Analysis (Isolate)	Ga0302639_01	4896215	46.44
2902539867	PAS domain S-box-containing protein	92.18	486	0	985	B	P	Shewanella sp. S-1	Genome Analysis (Isolate)	Ga0445106_22	439699	45.41
2791447936	DNA-binding protein Fis	92.18	486	0	985	B	F	Shewanella sp. WE21	Genome Analysis (Isolate)	Ga0272303_11	5266746	45.27
2771339251	DNA-binding protein Fis	92.18	486	0	985	B	P	Shewanella putrefaciens 97	Genome Analysis (Isolate)	Ga0227277_105	351909	45.6
2856021838	PAS domain S-box-containing protein	92.18	486	0	985	B	P	Shewanella sp. SACH	Genome Analysis (Isolate)	Ga0365941_21	323558	46.86
640829220	DNA-binding protein Fis	91.97	486	0	983	B	F	Shewanella baltica OS185	Genome Analysis (Isolate)	NC_009665	5229686	46.31
651657120	DNA-binding protein Fis	91.12	487	0	983	B	P	Shewanella sp. HN-41	Genome Analysis (Isolate)	NZ_AFOZ01000013	252894	46.98
643462218	DNA-binding protein Fis	91.97	486	0	983	B	F	Shewanella baltica OS223	Genome Analysis (Isolate)	NC_011663	5145902	46.31
2855998835	PAS domain S-box-containing protein	91.97	486	0	982	B	P	Shewanella baltica NCTC 10735	Genome Analysis (Isolate)	Ga0350778_01	5287467	46.33
2826065909	PAS domain S-box-containing protein	91.97	486	0	981	B	F	Shewanella baltica CW2	Genome Analysis (Isolate)	Ga0302556_01	4944783	46.41
648728075	DNA-binding protein Fis	91.75	486	0	981	B	F	Shewanella baltica BA175	Genome Analysis (Isolate)	NZ_AEDE01000004	674223	46.68
648704670	DNA-binding protein Fis	91.75	486	0	981	B	P	Shewanella baltica OS183	Genome Analysis (Isolate)	NZ_AECY01000004	446475	46.41
2682079685	DNA-binding protein Fis	89.68	484	0	964	B	P	Shewanella morhuae ATCC BAA-1205	Genome Analysis (Isolate)	Ga0104711_114	106351	44.42
2859019556	PAS domain S-box-containing protein	89.26	484	0	958	B	P	Shewanella morhuae CW7	Genome Analysis (Isolate)	Ga0336254_02	3219938	43.82
2551865369	DNA-binding protein Fis	96.5	429	9.9e-305	948	B	P	Shewanella sp. POL2	Genome Analysis (Isolate)	SHEWPOL2DRAFT_AKZL01000016_1.16	65360	46.19
2900465040	PAS domain S-box-containing protein	81.45	486	7.2e-275	863	B	P	Shewanella sp. SHSM-M6	Genome Analysis (Isolate)	Ga0441230_23	347363	55.56
641635555	DNA-binding protein Fis	75.72	486	1.1e-266	839	B	F	Shewanella woodyi ATCC 51908	Genome Analysis (Isolate)	NC_010506	5935403	43.7
2582579459	DNA-binding protein Fis	77.94	492	2.3e-266	838	B	P	Shewanella psychrophila WP2	Genome Analysis (Isolate)	Sps_WP2.1	6353472	44.3
2905582322	PAS domain S-box-containing protein	75.51	486	6.6e-266	837	B	P	Shewanella woodyi Alg231_23	Genome Analysis (Isolate)	Ga0466600_03	1014912	43.78
2772681216	DNA-binding protein Fis	77.82	488	4.6e-266	837	B	P	Shewanella colwelliana CSB03KR	Genome Analysis (Isolate)	Ga0166326_144	208703	46.15
2545750510	DNA-binding protein Fis	77.62	488	3.9e-265	835	B	P	Shewanella colwelliana ATCC 39565	Genome Analysis (Isolate)	L876DRAFT_scaffold00008.8	171851	46.21
2902563375	PAS domain S-box-containing protein	76.58	482	3.3e-264	832	B	P	Shewanella sp. YLB-08	Genome Analysis (Isolate)	Ga0441705_10	487720	44.12
2902528495	PAS domain S-box-containing protein	76.36	489	5.7e-263	829	B	P	Shewanella sp. YLB-07	Genome Analysis (Isolate)	Ga0444068_39	533299	44.71
646723594	DNA-binding protein Fis	76.14	489	8.2e-263	828	B	F	Shewanella violacea DSS12	Genome Analysis (Isolate)	NC_014012	4962103	44.72
2856006201	PAS domain S-box-containing protein	76.63	480	1.2e-262	828	B	P	Shewanella sp. UCD-KL12	Genome Analysis (Isolate)	Ga0338176_02	385427	43.82
643427300	Sigma-54 dependent transcriptional regulator/sensory box protein	76.22	485	9.9e-262	825	B	F	Shewanella piezotolerans WP3	Genome Analysis (Isolate)	NC_011566	5396476	43.29
2900430137	PAS domain S-box-containing protein	76.69	486	5.8e-261	823	B	P	Shewanella atlantica HAW-EB5	Genome Analysis (Isolate)	Ga0452820_03	106782	47.61
2858998893	PAS domain S-box-containing protein	75.64	485	1.7e-260	822	B	P	Shewanella halifaxensis 6JANF4-E-4	Genome Analysis (Isolate)	Ga0337979_01	2983860	43.11
2545620883	DNA-binding protein Fis	75.42	485	7e-260	820	B	P	Shewanella fidelis ATCC BAA-318	Genome Analysis (Isolate)	L884DRAFT_scaffold00003.3	523246	42.87
2834772341	PAS domain S-box-containing protein	76.97	470	5.9e-259	817	B	P	Shewanella algidipiscicola LMG 23746	Genome Analysis (Isolate)	Ga0337415_33	281096	47.72
2902543498	PAS domain S-box-containing protein	75.42	486	1.2e-258	816	B	P	Shewanella canadensis HAW-EB2	Genome Analysis (Isolate)	Ga0452819_22	622870	47.01
2855989272	PAS domain S-box-containing protein	76.97	483	1.2e-258	816	B	P	Shewanella algidipiscicola H1	Genome Analysis (Isolate)	Ga0336131_10	642110	47.53
641237978	DNA-binding protein Fis	75.32	484	2.5e-258	815	B	F	Shewanella pealeana ANG-SQ1, ATCC 700345	Genome Analysis (Isolate)	NC_009901	5174581	44.66
2524206632	PAS domain S-box-containing protein	75.21	495	2.5e-258	815	B	F	Shewanella denitrificans OS217	Genome Analysis (Isolate)	Shewanella	4545906	45.15
2856026369	PAS domain S-box-containing protein	76.06	486	1e-257	814	B	P	Shewanella sp. GutDb-MelDb	Genome Analysis (Isolate)	Ga0352585_214	32844	42.91
2856012435	PAS domain S-box-containing protein	76.06	486	1e-257	814	B	P	Shewanella sp. GutCb	Genome Analysis (Isolate)	Ga0352584_031	336463	43.49
640934646	DNA-binding protein Fis	74.79	486	4.2e-257	812	B	F	Shewanella sediminis HAW-EB3	Genome Analysis (Isolate)	NC_009831	5517674	46.08
2776689759	PAS domain S-box-containing protein	76.06	486	6.1e-257	811	B	P	Shewanella sp. Choline-02u-19	Genome Analysis (Isolate)	Ga0262699_112	1080734	43.98
2776686515	PAS domain S-box-containing protein	76.06	486	6.1e-257	811	B	P	Shewanella sp. Bg11-22	Genome Analysis (Isolate)	Ga0262698_157	256391	43.56
2859008302	PAS domain S-box-containing protein	74.36	481	2.6e-254	804	B	P	Shewanella pacifica KCTC 12235	Genome Analysis (Isolate)	Ga0337416_23	406222	42.06
2702477034	PAS domain S-box-containing protein	74.36	481	2.6e-254	804	B	P	Shewanella sp. P1-14-1	Genome Analysis (Isolate)	Ga0112511_1025	79074	40.99
2753574548	PAS domain S-box-containing protein	74.36	481	2.6e-254	804	B	F	Shewanella japonica KCTC 22435	Genome Analysis (Isolate)	Ga0198655_11	4975677	40.8
2546891469	DNA-binding protein Fis	75.43	488	3.6e-254	803	B	P	Shewanella waksmanii ATCC BAA-643	Genome Analysis (Isolate)	L865DRAFT_scaffold00001.1	344044	45.33
2521616473	PAS domain S-box-containing protein	74.69	482	5.2e-254	803	B	F	Shewanella loihica PV-4	Genome Analysis (Isolate)	Shewanella	4602594	53.67
2632934925	PAS domain S-box-containing protein	74.9	482	1.1e-253	802	B	P	Shewanella sp. cp20	Genome Analysis (Isolate)	Ga0069557_107	390159	54.24
2900481036	PAS domain S-box-containing protein	74.27	482	1.5e-253	802	B	P	Shewanella insulae JBTF-M18	Genome Analysis (Isolate)	Ga0441885_05	141821	54.01
2902518196	PAS domain S-box-containing protein	74.15	481	3.1e-253	801	B	P	Shewanella sp. UCD-FRSSP16_17	Genome Analysis (Isolate)	Ga0443601_46	414645	41.91
2765592755	DNA-binding protein Fis	75	482	6.4e-251	794	B	F	Shewanella marisflavi EP1	Genome Analysis (Isolate)	Ga0226086_11	4321452	50
2628333602	DNA-binding protein Fis	75	482	6.4e-251	794	B	P	Shewanella sp. ECSMB14101	Genome Analysis (Isolate)	Ga0077233_115	135126	50.7
2791480811	PAS domain S-box-containing protein	72.18	526	2.6e-250	792	B	P	Shewanella sp. 10N.286.48.B5	Genome Analysis (Isolate)	Ga0303029_1121	139065	42.32
2791474287	PAS domain S-box-containing protein	72.18	526	2.6e-250	792	B	P	Shewanella sp. 10N.286.52.B9	Genome Analysis (Isolate)	Ga0303007_1001	54421	42.21
2518742102	PAS domain S-box-containing protein	74.26	474	2.6e-250	792	B	F	Shewanella amazonensis SB2B	Genome Analysis (Isolate)	CP000507	4306142	53.59
2791471122	PAS domain S-box-containing protein	72.55	484	1.3e-248	788	B	P	Shewanella sp. 10N.286.51.B7	Genome Analysis (Isolate)	Ga0304217_1022	97968	40.84
2841636282	PAS domain S-box-containing protein	73.13	480	3.3e-245	778	B	F	Shewanella livingstonensis LMG 19866	Genome Analysis (Isolate)	Ga0397901_01	4839879	41.12
2524203409	PAS domain S-box-containing protein	73.13	480	9.5e-245	777	B	F	Shewanella frigidimarina NCIMB 400	Genome Analysis (Isolate)	Shewanella	4845257	41.58
2848252693	PAS domain S-box-containing protein	73.99	473	9.5e-245	777	B	P	Shewanella indica KJW27	Genome Analysis (Isolate)	Ga0337039_52	382256	53.21
2900455117	PAS domain S-box-containing protein	71.64	480	9.5e-245	777	B	P	Shewanella litoralis JCM 32306	Genome Analysis (Isolate)	Ga0440890_083	439924	43.6
2843907543	PAS domain S-box-containing protein	73.63	475	9.5e-245	777	B	F	Shewanella khirikhana TH2012	Genome Analysis (Isolate)	Ga0398516_01	4808629	54.88
2902556148	PAS domain S-box-containing protein	72.77	480	1.4e-244	776	B	P	Shewanella sp. R106	Genome Analysis (Isolate)	Ga0443825_23	587648	43.14
2776704419	DNA-binding protein Fis	72.77	480	1.4e-244	776	B	P	Shewanella sp. Actino-trap-3	Genome Analysis (Isolate)	Ga0262700_11	4554090	42.28
2791465223	PAS domain S-box-containing protein	73.35	487	1.4e-244	776	B	P	Shewanella sp. CG18_big_fil_WC_8_21_14_2_50_42_11	Metagenome-Assembled Genome	Ga0301802_149	191273	42.46
2791459735	PAS domain S-box-containing protein	73.35	487	1.4e-244	776	B	P	Shewanella sp. CG_4_10_14_0_8_um_filter_42_13	Metagenome-Assembled Genome	Ga0301798_165	255625	42.46
2791454944	PAS domain S-box-containing protein	73.35	487	1.4e-244	776	B	P	Shewanella sp. CG_4_9_14_0_8_um_filter_42_14	Metagenome-Assembled Genome	Ga0301800_117	256260	42.46
2791452115	PAS domain S-box-containing protein	73.35	487	1.4e-244	776	B	P	Shewanella sp. CG_4_10_14_3_um_filter_42_91	Metagenome-Assembled Genome	Ga0301799_143	68382	42
2638318540	PAS domain S-box-containing protein	73.77	473	2.8e-244	775	B	P	Shewanella sp. ECSMB14102	Genome Analysis (Isolate)	Ga0077252_1005	185171	53.02
2510556620	DNA-binding protein Fis	73.77	473	2.8e-244	775	B	P	Shewanella algae ACDC	Genome Analysis (Isolate)	ACDC_scaffold_1_len_233182_splicings_2.2	233182	53.25
2902532495	PAS domain S-box-containing protein	73.77	473	3.9e-244	775	B	P	Shewanella sp. SE1	Genome Analysis (Isolate)	Ga0441162_023	128547	53.66
2729372261	DNA-binding protein Fis	72.71	480	5.6e-244	774	B	P	Shewanella frigidimarina Ag06-30	Genome Analysis (Isolate)	Ga0127296_1040	185932	41.85
2900470026	PAS domain S-box-containing protein	72.49	480	5.6e-244	774	B	P	Shewanella vesiculosa LMG 24424	Genome Analysis (Isolate)	Ga0452792_43	306046	42.35
2792711358	DNA-binding protein Fis	73.93	470	2.3e-243	773	B	P	Shewanella carassii 08MAS2251	Genome Analysis (Isolate)	Ga0309002_105	170626	53.5
2888155884	PAS domain S-box-containing protein	72.71	480	1.1e-243	773	B	F	Shewanella sp. Arc9-LZ	Genome Analysis (Isolate)	Ga0439799_01	4911031	41.61
2647835240	PAS domain S-box-containing protein	73.99	473	4.7e-243	772	B	P	Shewanella algae MARS 14	Genome Analysis (Isolate)	Ga0100580_113	712009	53.27
2732858826	PAS domain S-box-containing protein	73.99	473	3.3e-243	772	B	P	Shewanella algae NBRC 103173	Genome Analysis (Isolate)	Ga0128690_1006	116843	54.73
2587179664	DNA-binding protein Fis	73.99	473	3.3e-243	772	B	P	Shewanella algae JCM 21037	Genome Analysis (Isolate)	JCM21037DRAFT_BALO01000009_1.9	133969	54.33
2566286226	DNA-binding protein Fis	73.99	473	3.3e-243	772	B	P	Shewanella haliotis JCM 14758	Genome Analysis (Isolate)	JCM14758DRAFT_BALL01000003_1.3	184665	53.96
2849009275	PAS domain S-box-containing protein	73.77	473	4.7e-243	772	B	F	Shewanella algae KC-Na-R1	Genome Analysis (Isolate)	Ga0365159_01	5036300	52.93
2776697005	DNA-binding protein Fis	72.49	480	3.3e-243	772	B	P	Shewanella sp. ALD9	Genome Analysis (Isolate)	Ga0262661_143	257852	41.91
2900487226	PAS domain S-box-containing protein	73.77	473	6.8e-243	771	B	P	Shewanella sp. Iso12	Genome Analysis (Isolate)	Ga0443540_03	183903	53.93
2859013977	PAS domain S-box-containing protein	73.77	473	6.8e-243	771	B	P	Shewanella algae Sh392	Genome Analysis (Isolate)	Ga0344691_111	178277	54.42
2859003782	PAS domain S-box-containing protein	73.77	473	6.8e-243	771	B	P	Shewanella putrefaciens NCTC 10738	Genome Analysis (Isolate)	Ga0350779_03	3159547	52.88
2843902468	PAS domain S-box-containing protein	73.77	473	6.8e-243	771	B	F	Shewanella haliotis CCU101	Genome Analysis (Isolate)	Ga0399007_01	4786791	53.07
2546916396	DNA-binding protein Fis	73.77	473	6.8e-243	771	B	P	Shewanella sp. 38A_GOM-205m	Genome Analysis (Isolate)	N512DRAFT_scaffold00008.8	189521	53.85
2859028883	PAS domain S-box-containing protein	73.13	473	6.8e-243	771	B	P	Shewanella chilikensis JC5	Genome Analysis (Isolate)	Ga0337041_024	79196	53.27
2741072424	DNA-binding protein Fis	73.13	473	6.8e-243	771	B	P	Shewanella chilikensis JC5	Genome Analysis (Isolate)	Ga0191653_122	87251	52.73
2875960052	PAS domain S-box-containing protein	73.35	473	6.8e-243	771	B	P	Shewanella chilikensis USBA344	Genome Analysis (Isolate)	Ga0439173_006	159097	53.62
2856004311	PAS domain S-box-containing protein	73.77	473	9.7e-243	771	B	P	Shewanella upenei 20-23R	Genome Analysis (Isolate)	Ga0337040_54	165375	54.17
2857315721	PAS domain S-box-containing protein	73.77	473	8.1e-242	768	B	P	Shewanella algae CSB04KR	Genome Analysis (Isolate)	Ga0350121_49	183914	54.01
2874192838	PAS domain S-box-containing protein	64.04	474	6.4e-216	694	B	P	Pseudoalteromonas sp. 520P1 No. 423	Genome Analysis (Isolate)	Ga0351977_01	4070934	35.41
2587264818	PAS domain S-box-containing protein	64.04	474	6.4e-216	694	B	P	Pseudoalteromonas sp. 520P1	Genome Analysis (Isolate)	PSADRAFT_BBIN01000148_1.148	38542	34.1
2874182316	PAS domain S-box-containing protein	62.13	474	3.8e-213	686	B	P	Pseudoalteromonas sp. NBT06-2	Genome Analysis (Isolate)	Ga0347517_037	20337	33.37
2640807994	PAS domain S-box-containing protein	63.56	473	1.1e-212	685	B	F	Pseudoalteromonas piratica OCN003	Genome Analysis (Isolate)	Ga0077932_11	3197498	40.18
2874180001	PAS domain S-box-containing protein	62.24	475	2.2e-212	684	B	P	Pseudoalteromonas piscicida 36Y_RITHPW	Genome Analysis (Isolate)	Ga0337052_112	96457	42.73
2885281891	PAS domain S-box-containing protein	62.66	475	3.1e-212	683	B	P	Pseudoalteromonas sp. J010	Genome Analysis (Isolate)	Ga0443807_12	133524	42.12
2599843143	PAS domain S-box-containing protein	62.77	493	6.4e-212	683	B	P	Pseudoalteromonas denitrificans DSM 6059	Genome Analysis (Isolate)	Ga0056025_scaffold00097.97	11116	33.66
2881217992	PAS domain S-box-containing protein	62.24	475	1.8e-211	681	B	P	Psuedoalteromonas sp. McH1-7	Genome Analysis (Isolate)	Ga0446373_56	190255	41.62
2699493857	PAS domain S-box-containing protein	61.81	475	2.6e-211	681	B	P	Pseudoalteromonas piscicida S2724	Genome Analysis (Isolate)	Ga0124493_1049	104946	42.32
2844043419	PAS domain S-box-containing protein	61.81	475	1.8e-211	681	B	F	Pseudoalteromonas piscicida DE2-A	Genome Analysis (Isolate)	Ga0397688_01	4128178	43.6
2841349083	PAS domain S-box-containing protein	61.81	475	1.8e-211	681	B	F	Pseudoalteromonas piscicida DE1-A	Genome Analysis (Isolate)	Ga0337769_01	4165978	43.48
2817536821	PAS domain S-box-containing protein	61.81	475	1.8e-211	681	B	F	Pseudoalteromonas piscicida DE2-B	Genome Analysis (Isolate)	Ga0226273_12	4128210	43.6
2874191563	PAS domain S-box-containing protein	61.6	475	7.6e-211	679	B	P	Pseudoalteromonas sp. GCY	Genome Analysis (Isolate)	Ga0339298_74	233865	42.83
2673870957	PAS domain S-box-containing protein	61.6	475	1.5e-210	679	B	P	Pseudoalteromonas piscicida S2040	Genome Analysis (Isolate)	Ga0124492_1068	39681	41.72
2551823518	PAS domain S-box-containing protein	61.6	475	1.5e-210	679	B	P	Pseudoalteromonas sp. NJ631	Genome Analysis (Isolate)	A587DRAFT_AKXJ01000012_1.12	145738	42.68
2778200891	PAS domain S-box-containing protein	62.77	473	2.2e-210	678	B	F	Pseudoalteromonas spongiae UST010723-006	Genome Analysis (Isolate)	Ga0248294_12	3154175	41.03
2629402986	PAS domain S-box-containing protein	61.6	475	2.2e-210	678	B	P	Pseudoalteromonas elyakovii ATCC 700519	Genome Analysis (Isolate)	Ga0077256_121	555140	42.83
2505177109	PAS domain S-box-containing protein	61.6	475	2.2e-210	678	B	P	Pseudoalteromonas flavipulchra 2ta6	Genome Analysis (Isolate)	PflaDRAFT__scf1119380702072	192637	42.84
2837227820	PAS domain S-box-containing protein	63.27	474	2.2e-210	678	B	F	Litorilituus sediminis JCM 17549	Genome Analysis (Isolate)	Ga0398931_01	4275717	39.44
2869387784	PAS domain S-box-containing protein	62.77	473	2.2e-210	678	B	P	Pseudoalteromonas sp. T1lg24	Genome Analysis (Isolate)	Ga0340511_02	422567	40.92
2683255182	PAS domain S-box-containing protein	62.77	473	2.2e-210	678	B	P	Pseudoalteromonas sp. P1-9	Genome Analysis (Isolate)	Ga0112505_1036	52418	41.18
2804908224	PAS domain S-box-containing protein	62.55	473	1.3e-209	676	B	F	Pseudoalteromonas spongiae SAO4-4	Genome Analysis (Isolate)	Ga0263875_13	3282406	40.98
2550710367	PAS domain S-box-containing protein	61.39	475	1.3e-209	676	B	P	Pseudoalteromonas flavipulchra JG1	Genome Analysis (Isolate)	UY7DRAFT_AJMP01000001_1.1	152752	41.91
2776253062	PAS domain S-box-containing protein	63.35	474	2.6e-209	675	B	P	Psychromonas sp. Urea-02u-13	Genome Analysis (Isolate)	Ga0258207_1086	31748	38.83
2902949660	PAS domain S-box-containing protein	61.18	475	1.8e-209	675	B	P	Pseudoalteromonas sp. S2755	Genome Analysis (Isolate)	Ga0445981_239	24893	41.49
2817557176	PAS domain S-box-containing protein	61.18	475	1.8e-209	675	B	F	Pseudoalteromonas piscicida JCM 20779	Genome Analysis (Isolate)	Ga0248214_11	4253475	43.49
2520472335	DNA-binding protein Fis	61.18	475	1.8e-209	675	B	P	Pseudoalteromonas piscicida ATCC 15057	Genome Analysis (Isolate)	G366DRAFT_scaffold00007.7	203392	42.78
2887467662	PAS domain S-box-containing protein	62.98	474	2.6e-209	675	B	P	Litorilituus lipolyticus RZ04	Genome Analysis (Isolate)	Ga0440446_34	330165	37.5
2632467528	PAS domain S-box-containing protein	63.27	474	5.3e-209	674	B	P	Thalassomonas viridans XOM25	Genome Analysis (Isolate)	Ga0077400_1050	185920	50.28
2882619589	PAS domain S-box-containing protein	62.77	473	7.6e-209	674	B	P	Colwellia sp. RSH04	Genome Analysis (Isolate)	Ga0442348_32	432742	37.49
2776795637	PAS domain S-box-containing protein	61.18	475	7.6e-209	674	B	F	Pseudoalteromonas sp. NC201	Genome Analysis (Isolate)	Ga0264121_11	4134317	43.49
2633636008	PAS domain S-box-containing protein	63.4	475	7.6e-209	674	B	P	Thalassomonas actiniarum A5K-106	Genome Analysis (Isolate)	Ga0077750_1042	77940	48.74
2869392202	PAS domain S-box-containing protein	60.97	475	7.6e-209	674	B	P	Pseudoalteromonas sp. HM-SA03	Genome Analysis (Isolate)	Ga0340414_128	62576	42.15
2893761886	PAS domain S-box-containing protein	62.61	477	3.1e-208	672	B	P	Thalassotalea sp. G20_0	Genome Analysis (Isolate)	Ga0453048_010	114167	43.28
2619426159	PAS domain S-box-containing protein	62.85	475	3.1e-208	672	B	P	Colwellia psychrerythraea GAB14E	Genome Analysis (Isolate)	Ga0062152_102	484609	38.2
2731092393	PAS domain S-box-containing protein	62.98	479	1.8e-207	670	B	P	Pseudoalteromonas luteoviolacea DSM6061	Genome Analysis (Isolate)	Ga0128231_1081	113935	41.05
2731088866	PAS domain S-box-containing protein	62.98	479	1.8e-207	670	B	P	Pseudoalteromonas luteoviolacea CPMOR-2	Genome Analysis (Isolate)	Ga0128230_1080	194774	40.85
2871509888	PAS domain S-box-containing protein	62.77	476	3.7e-207	669	B	P	Pseudoalteromonas sp. T1lg10	Genome Analysis (Isolate)	Ga0340506_34	177935	49.5
2905752946	PAS domain S-box-containing protein	62.87	480	2.6e-207	669	B	P	Pseudoalteromonas sp. JW3	Genome Analysis (Isolate)	Ga0452406_19	1013714	43.25
2902889710	PAS domain S-box-containing protein	62.87	480	2.6e-207	669	B	P	Pseudoalteromonas amylolytica JW1	Genome Analysis (Isolate)	Ga0452407_25	1015287	43.25
2847199295	PAS domain S-box-containing protein	61.86	474	2.6e-207	669	B	P	Colwellia aromaticivorans Bin11-node4	Genome Analysis (Isolate)	Ga0338588_004	112233	37.87
2871530634	PAS domain S-box-containing protein	62.98	476	3.7e-207	669	B	P	Pseudoalteromonas sp. T1lg22	Genome Analysis (Isolate)	Ga0340509_04	165313	49.36
2871528278	PAS domain S-box-containing protein	62.77	476	2.6e-207	669	B	P	Pseudoalteromonas sp. T1lg48	Genome Analysis (Isolate)	Ga0341578_12	921693	49.4
2869385965	PAS domain S-box-containing protein	62.98	476	1.1e-206	668	B	P	Pseudoalteromonas sp. T1lg88	Genome Analysis (Isolate)	Ga0341580_31	902316	49.04
2869395552	PAS domain S-box-containing protein	62.98	476	7.6e-207	668	B	P	Pseudoalteromonas sp. T1lg75	Genome Analysis (Isolate)	Ga0340512_04	124643	51.08
2731057973	PAS domain S-box-containing protein	63.48	479	1.1e-206	668	B	P	Pseudoalteromonas luteoviolacea NCIMB 1944	Genome Analysis (Isolate)	Ga0128223_1032	306809	41.63
2578944517	PAS domain S-box-containing protein	63.48	479	1.1e-206	668	B	P	Pseudoalteromonas luteoviolacea 2ta16	Genome Analysis (Isolate)	AUSV01000133	330635	41.66
2505184684	PAS domain S-box-containing protein	63.48	479	1.1e-206	668	B	P	Pseudoalteromonas luteoviolacea 2ta16	Genome Analysis (Isolate)	PlutDRAFT__Contig158	330635	41.66
2712491501	PAS domain S-box-containing protein	62	475	7.6e-207	668	B	P	Pseudoalteromonas ruthenica S3137	Genome Analysis (Isolate)	Ga0124495_103	149209	47.7
2712487764	PAS domain S-box-containing protein	62	475	7.6e-207	668	B	P	Pseudoalteromonas ruthenica S3258	Genome Analysis (Isolate)	Ga0124494_104	362476	47.28
2871526690	PAS domain S-box-containing protein	62.98	476	1.1e-206	668	B	P	Pseudoalteromonas sp. T1lg76	Genome Analysis (Isolate)	Ga0341579_095	24984	48.56
2902901872	PAS domain S-box-containing protein	61.78	472	2.2e-206	667	B	P	Pseudoalteromonas sp. S1608	Genome Analysis (Isolate)	Ga0445978_072	64841	40.07
2874032618	PAS domain S-box-containing protein	78.3	374	4.5e-206	666	B	P	Shewanella sp. TC10	Genome Analysis (Isolate)	Ga0439039_122	53669	40.21
2869410265	PAS domain S-box-containing protein	61.57	472	3.1e-206	666	B	P	Pseudoalteromonas sp. SK18	Genome Analysis (Isolate)	Ga0367067_77	176388	39.88
2776449778	PAS domain S-box-containing protein	62.08	474	3.1e-206	666	B	P	Colwellia sp. 75C3	Genome Analysis (Isolate)	Ga0258197_133	762743	38.17
2776455216	PAS domain S-box-containing protein	62.5	474	3.1e-206	666	B	P	Colwellia sp. 12G3	Genome Analysis (Isolate)	Ga0262603_132	237568	38.53
2636252878	PAS domain S-box-containing protein	61.78	475	3.1e-206	666	B	P	Gammaproteobacteria bacterium SCGC AB-606-K21 (unscreened)	Single Cell Analysis (unscreened)	Ga0006914_111	42090	45.22
2905756396	PAS domain S-box-containing protein	63.06	479	3.1e-206	666	B	P	Pseudoalteromonas luteoviolacea IPB1	Genome Analysis (Isolate)	Ga0452382_01	1974831	41.71
2848586134	PAS domain S-box-containing protein	61.57	477	6.4e-206	665	B	P	Colwellia polaris MCCC 1C00015	Genome Analysis (Isolate)	Ga0337001_01	997976	37.92
2885286684	PAS domain S-box-containing protein	62.34	472	9.1e-206	665	B	P	Pseudoalteromonas sp. A601	Genome Analysis (Isolate)	Ga0445935_018	56360	39.67
2651771442	PAS domain S-box-containing protein	61.36	472	9.1e-206	665	B	P	Pseudoalteromonas tetraodonis UCD-SED8	Genome Analysis (Isolate)	Ga0098787_101	920801	39.63
2902930326	PAS domain S-box-containing protein	61.78	475	6.4e-206	665	B	P	Pseudoalteromonas sp. CO325X	Genome Analysis (Isolate)	Ga0445244_03	124182	48.23
2552787476	PAS domain S-box-containing protein	61.57	475	1.8e-205	664	B	P	Pseudoalteromonas ruthenica CP76	Genome Analysis (Isolate)	PSERUTHEDRAFT_AOPM01000008_1.8	77987	47.36
2655633954	PAS domain S-box-containing protein	61.78	475	1.3e-205	664	B	P	Pseudoalteromonas sp. SW0106-04	Genome Analysis (Isolate)	Ga0100577_112	124218	48.23
2721737562	PAS domain S-box-containing protein	62.45	478	2.6e-205	664	B	P	Pseudoalteromonas ulvae TC14	Genome Analysis (Isolate)	Contig_58	176857	42.35
2847757792	PAS domain S-box-containing protein	62	474	2.6e-205	664	B	F	Pseudoalteromonas tunicata D2	Genome Analysis (Isolate)	Ga0335667_01	3985138	39.96
639010612	DNA-binding protein Fis	62	474	2.6e-205	664	B	P	Pseudoalteromonas tunicata D2	Genome Analysis (Isolate)	NZ_AAOH01000008	149728	40.3
2888219860	PAS domain S-box-containing protein	61.57	475	2.6e-205	664	B	F	Pseudoalteromonas sp. THAF3	Genome Analysis (Isolate)	Ga0439636_01	3231996	47.63
2542039217	PAS domain S-box-containing protein	61.36	472	2.6e-205	664	B	P	Pseudoalteromonas undina NCIMB 2128	Genome Analysis (Isolate)	AHCF02000027	62341	40.18
2725297885	PAS domain S-box-containing protein	62.13	472	1.8e-205	664	B	P	Pseudoalteromonas sp. H103	Genome Analysis (Isolate)	Ga0126018_117	288789	39.11
2557045621	PAS domain S-box-containing protein	62.13	472	1.8e-205	664	B	P	Pseudoalteromonas sp. H103 PacBio methylation	Genome Analysis (Isolate)	H103DRAFT_scaffold00005.5	288789	39.11
2725899175	PAS domain S-box-containing protein	62.55	472	1.3e-205	664	B	P	Pseudoalteromonas telluritireducens DSM 16098	Genome Analysis (Isolate)	Ga0126246_124	55227	39.38
2847761082	PAS domain S-box-containing protein	62.13	472	2.6e-205	664	B	F	Pseudoalteromonas carrageenovora IAM 12662	Genome Analysis (Isolate)	Ga0335473_01	3620649	39.55
2844039148	PAS domain S-box-containing protein	62.13	472	2.6e-205	664	B	F	Pseudoalteromonas carrageenovora KCTC 22325	Genome Analysis (Isolate)	Ga0398134_01	3633318	39.57
2731075323	PAS domain S-box-containing protein	62.63	479	5.3e-205	663	B	P	Pseudoalteromonas luteoviolacea S4060-1	Genome Analysis (Isolate)	Ga0128227_145	681825	41.38
637734812	DNA-binding protein Fis	62.13	472	5.3e-205	663	B	F	Pseudoalteromonas haloplanktis TAC125	Genome Analysis (Isolate)	NC_007481	3214944	40.23
2871512362	PAS domain S-box-containing protein	61.86	478	5.3e-205	663	B	P	Pseudoalteromonas sp. MSK9-3	Genome Analysis (Isolate)	Ga0352286_19	43417	40.72
2905725340	PAS domain S-box-containing protein	62.39	475	3.7e-205	663	B	P	Pseudoalteromonas sp. S3178	Genome Analysis (Isolate)	Ga0445971_079	41504	39.01
2619423510	PAS domain S-box-containing protein	60.84	474	5.3e-205	663	B	P	Colwellia psychrerythraea ND2E	Genome Analysis (Isolate)	Ga0062153_117	297116	38.47
2521853751	DNA-binding protein Fis	62.69	475	7.6e-205	662	B	P	Colwellia piezophila ATCC BAA-637	Genome Analysis (Isolate)	F580DRAFT_scaffold00012.12	222414	39.54
2789391489	PAS domain S-box-containing protein	62.34	472	1.1e-204	662	B	P	Pseudoalteromonadaceae bacterium MED592	Metagenome-Assembled Genome	Ga0268038_1033	24533	41.03
2695783396	PAS domain S-box-containing protein	61.15	472	1.1e-204	662	B	P	Pseudoalteromonas sp. P1-16-1b	Genome Analysis (Isolate)	Ga0112510_122	62304	40.24
2871541037	PAS domain S-box-containing protein	62.63	480	7.6e-205	662	B	P	Pseudoalteromonas sp. T1lg23B	Genome Analysis (Isolate)	Ga0340510_39	1625387	43.17

## Sheet: SO_3662_homologs
IMG ID number	Product Name	Percent Identity	Length	E-value	Bit Score	Domain	Status	Genome Name	GOLD Analysis Project Type	Scaffold ID	Scaffold Length	Scaffold GC
2841634232	cytochrome c oxidase accessory protein FixG	94.96	477	1.5e-251	781	B	F	Shewanella decolorationis sesselensis	Genome Analysis (Isolate)	Ga0398990_01	4719362	47.12
2869114036	cytochrome c oxidase accessory protein FixG	94.64	477	4.3e-251	780	B	P	Shewanella sp. Shew256	Genome Analysis (Isolate)	Ga0338255_01	662530	48.65
2529062013	cytochrome c oxidase accessory protein FixG	94.36	477	7.5e-250	777	B	P	Shewanella decolorationis S12	Genome Analysis (Isolate)	SdecDRAFT01_Contig76.76	1001474	47.48
639727838	4Fe-4S ferredoxin, iron-sulfur binding domain protein	94.36	477	7.5e-250	777	B	F	Shewanella sp. ANA-3	Genome Analysis (Isolate)	NC_008577	4972204	48.05
2859036572	cytochrome c oxidase accessory protein FixG	93.18	477	7.8e-248	771	B	P	Shewanella xiamenensis AS58	Genome Analysis (Isolate)	Ga0336146_01	4589617	46.3
2856018366	cytochrome c oxidase accessory protein FixG	92.88	477	7.8e-248	771	B	P	Shewanella xiamenensis DCB2-1	Genome Analysis (Isolate)	Ga0337344_079	163246	46.3
2551865370	cytochrome c oxidase accessory protein FixG	92.88	477	7.8e-248	771	B	P	Shewanella sp. POL2	Genome Analysis (Isolate)	SHEWPOL2DRAFT_AKZL01000016_1.16	65360	46.19
2526386863	cytochrome c oxidase accessory protein FixG	93.15	477	2.3e-247	770	B	P	Shewanella sp. ZOR0012	Genome Analysis (Isolate)	L976_NODE_244_len_4672687_cov_10_921145.136	4672765	46.02
2900478084	cytochrome c oxidase accessory protein FixG	92.58	477	3.3e-247	769	B	P	Shewanella sp. LC6	Genome Analysis (Isolate)	Ga0444036_077	109885	46.17
2900444837	cytochrome c oxidase accessory protein FixG	92.58	477	3.3e-247	769	B	P	Shewanella sp. LC2	Genome Analysis (Isolate)	Ga0446188_087	109773	46.17
2765603916	cytochrome c oxidase accessory protein FixG	92.58	477	3.3e-247	769	B	F	Shewanella sp. FDAARGOS_354	Genome Analysis (Isolate)	Ga0225946_11	5031655	46.37
2651557274	cytochrome c oxidase accessory protein FixG	92.86	477	6.7e-247	768	B	P	Shewanella sp. Sh95	Genome Analysis (Isolate)	Ga0100776_1046	53597	46.18
2547113262	cytochrome c oxidase accessory protein FixG	92.86	477	6.7e-247	768	B	D	Shewanella algae BRY	Genome Analysis (Isolate)	BryDRAFT_NODE_3_len_102675_cov_77_993904.2	102739	46.07
2855995060	cytochrome c oxidase accessory protein FixG	93.45	476	1.2e-245	765	B	P	Shewanella sp. BC20	Genome Analysis (Isolate)	Ga0338289_47	196830	48.64
2587645789	cytochrome c oxidase accessory protein FixG	92.56	477	2.4e-245	764	B	P	Shewanella xiamenensis BC01 (contamination screened)	Single Cell Analysis (screened)	JGVI01000080	54280	45.98
638123820	4Fe-4S ferredoxin, iron-sulfur binding domain protein	93.15	476	4.8e-245	763	B	F	Shewanella sp. MR-7	Genome Analysis (Isolate)	NC_008322	4792610	47.87
638117449	4Fe-4S ferredoxin, iron-sulfur binding domain protein	93.15	476	4.8e-245	763	B	F	Shewanella sp. MR-4	Genome Analysis (Isolate)	NC_008321	4706287	47.89
2765596748	cytochrome c oxidase accessory protein FixG	93.15	476	3.4e-245	763	B	F	Shewanella bicestrii JAB-1	Genome Analysis (Isolate)	Ga0226579_12	4800597	48.04
2510456002	cytochrome c oxidase accessory protein FixG	82.34	491	8.5e-224	702	B	F	Shewanella putrefaciens 200	Genome Analysis (Isolate)	CP002457	4840251	44.5
2823268868	cytochrome c oxidase accessory protein FixG	82.05	491	3.5e-223	701	B	P	Shewanella putrefaciens NCTC 10695	Genome Analysis (Isolate)	Ga0317357_01	4451203	44.51
639817288	4Fe-4S ferredoxin, iron-sulfur binding domain protein	81.84	487	1.1e-220	694	B	F	Shewanella sp. W3-18-1	Genome Analysis (Isolate)	NC_008750	4708380	44.63
2823886800	cytochrome c oxidase accessory protein FixG	81.84	487	1.1e-220	694	B	F	Shewanella putrefaciens WS13	Genome Analysis (Isolate)	Ga0302599_01	4384460	44.38
2732560658	cytochrome c oxidase accessory protein FixG	81.84	487	1.1e-220	694	B	P	Shewanella putrefaciens NBRC 3908	Genome Analysis (Isolate)	Ga0128607_119	75951	44.41
2587191039	cytochrome c oxidase accessory protein FixG	81.84	487	1.1e-220	694	B	P	Shewanella putrefaciens JCM 20190	Genome Analysis (Isolate)	JCM20190DRAFT_BALN01000021_1.21	71224	44.46
2524134938	cytochrome c oxidase accessory protein FixG	81.84	487	1.1e-220	694	B	F	Shewanella putrefaciens CN-32	Genome Analysis (Isolate)	Shewanella	4659220	44.45
2859019555	cytochrome c oxidase accessory protein FixG	81.27	490	2.1e-211	667	B	P	Shewanella morhuae CW7	Genome Analysis (Isolate)	Ga0336254_02	3219938	43.82
2682079686	cytochrome c oxidase accessory protein FixG	81.27	490	1.8e-210	664	B	P	Shewanella morhuae ATCC BAA-1205	Genome Analysis (Isolate)	Ga0104711_114	106351	44.42
2791467562	cytochrome c oxidase accessory protein FixG	78.65	482	7.5e-210	663	B	P	Shewanella sp. CG12_big_fil_rev_8_21_14_0_65_47_15	Metagenome-Assembled Genome	Ga0301801_128	74317	47.65
2902539866	cytochrome c oxidase accessory protein FixG	81.19	490	5.2e-210	663	B	P	Shewanella sp. S-1	Genome Analysis (Isolate)	Ga0445106_22	439699	45.41
2541006269	cytochrome c oxidase accessory protein FixG	81.19	490	5.2e-210	663	B	P	Shewanella putrefaciens HRCR-6	Genome Analysis (Isolate)	K407DRAFT_scaffold00003.3	142808	45.62
2771339250	cytochrome c oxidase accessory protein FixG	80.9	490	1.5e-209	662	B	P	Shewanella putrefaciens 97	Genome Analysis (Isolate)	Ga0227277_105	351909	45.6
2791447937	cytochrome c oxidase accessory protein FixG	80.9	490	1.5e-209	662	B	F	Shewanella sp. WE21	Genome Analysis (Isolate)	Ga0272303_11	5266746	45.27
2776700727	cytochrome c oxidase accessory protein FixG	80.95	490	2.2e-209	661	B	F	Shewanella sp. Pdp11	Genome Analysis (Isolate)	Ga0258413_11	4973697	46.25
640829219	Cytochrome c oxidase cbb3 type accessory protein FixG	80.65	490	9.1e-209	660	B	F	Shewanella baltica OS185	Genome Analysis (Isolate)	NC_009665	5229686	46.31
2826065910	cytochrome c oxidase accessory protein FixG	80.65	490	9.1e-209	660	B	F	Shewanella baltica CW2	Genome Analysis (Isolate)	Ga0302556_01	4944783	46.41
2826120521	cytochrome c oxidase accessory protein FixG	80.65	490	9.1e-209	660	B	F	Shewanella baltica 128	Genome Analysis (Isolate)	Ga0302639_01	4896215	46.44
2632765534	cytochrome c oxidase accessory protein FixG	80.36	490	1.9e-208	659	B	F	Shewanella baltica OS678	Genome Analysis (Isolate)	Ga0046381_11	5288069	46.31
2507443000	cytochrome c oxidase accessory protein FixG	80.36	490	1.9e-208	659	B	F	Shewanella baltica OS625	Genome Analysis (Isolate)	Sbal625_Contig118.1	5145631	46.31
641287323	cytochrome c oxidase accessory protein CcoG	80.36	490	1.9e-208	659	B	F	Shewanella baltica OS195	Genome Analysis (Isolate)	NC_009997	5347283	46.28
2856021839	cytochrome c oxidase accessory protein FixG	80.65	490	1.3e-208	659	B	P	Shewanella sp. SACH	Genome Analysis (Isolate)	Ga0365941_21	323558	46.86
643462219	cytochrome c oxidase accessory protein CcoG	80.65	490	1.3e-208	659	B	F	Shewanella baltica OS223	Genome Analysis (Isolate)	NC_011663	5145902	46.31
2855998836	cytochrome c oxidase accessory protein FixG	80.65	490	1.3e-208	659	B	P	Shewanella baltica NCTC 10735	Genome Analysis (Isolate)	Ga0350778_01	5287467	46.33
651217764	cytochrome c oxidase accessory protein CcoG	80.06	490	4.6e-207	655	B	F	Shewanella baltica OS117	Genome Analysis (Isolate)	CP002811	5242964	46.24
640118175	4Fe-4S ferredoxin, iron-sulfur binding domain protein	80.06	490	4.6e-207	655	B	F	Shewanella baltica OS155	Genome Analysis (Isolate)	NC_009052	5127376	46.28
648728076	cytochrome c oxidase accessory protein CcoG	80.36	490	3.2e-207	655	B	F	Shewanella baltica BA175	Genome Analysis (Isolate)	NZ_AEDE01000004	674223	46.68
648704671	cytochrome c oxidase accessory protein CcoG	80.36	490	3.2e-207	655	B	P	Shewanella baltica OS183	Genome Analysis (Isolate)	NZ_AECY01000004	446475	46.41
2524206633	cytochrome c oxidase accessory protein FixG	76.51	494	1.1e-192	614	B	F	Shewanella denitrificans OS217	Genome Analysis (Isolate)	Shewanella	4545906	45.15
2900465041	cytochrome c oxidase accessory protein FixG	75.3	488	1.1e-192	614	B	P	Shewanella sp. SHSM-M6	Genome Analysis (Isolate)	Ga0441230_23	347363	55.56
643427301	4Fe-4S ferredoxin, iron-sulfur binding	75.15	477	2e-191	610	B	F	Shewanella piezotolerans WP3	Genome Analysis (Isolate)	NC_011566	5396476	43.29
2905582321	cytochrome c oxidase accessory protein FixG	77.02	496	1.4e-189	605	B	P	Shewanella woodyi Alg231_23	Genome Analysis (Isolate)	Ga0466600_03	1014912	43.78
2545620882	cytochrome c oxidase accessory protein FixG	74.69	471	2.9e-189	604	B	P	Shewanella fidelis ATCC BAA-318	Genome Analysis (Isolate)	L884DRAFT_scaffold00003.3	523246	42.87
2900430138	cytochrome c oxidase accessory protein FixG	75.55	481	2.5e-188	601	B	P	Shewanella atlantica HAW-EB5	Genome Analysis (Isolate)	Ga0452820_03	106782	47.61
641635556	cytochrome c oxidase accessory protein CcoG	76.38	496	3.5e-188	601	B	F	Shewanella woodyi ATCC 51908	Genome Analysis (Isolate)	NC_010506	5935403	43.7
640934647	4Fe-4S ferredoxin, iron-sulfur binding domain protein	71.99	481	4.2e-187	598	B	F	Shewanella sediminis HAW-EB3	Genome Analysis (Isolate)	NC_009831	5517674	46.08
2632934924	cytochrome c oxidase accessory protein FixG	75.8	480	2.5e-186	596	B	P	Shewanella sp. cp20	Genome Analysis (Isolate)	Ga0069557_107	390159	54.24
2858998892	cytochrome c oxidase accessory protein FixG	74.14	470	6.2e-185	592	B	P	Shewanella halifaxensis 6JANF4-E-4	Genome Analysis (Isolate)	Ga0337979_01	2983860	43.11
2902543499	cytochrome c oxidase accessory protein FixG	72.22	481	1.3e-184	591	B	P	Shewanella canadensis HAW-EB2	Genome Analysis (Isolate)	Ga0452819_22	622870	47.01
2521616474	cytochrome c oxidase accessory protein FixG	74.3	480	8.9e-185	591	B	F	Shewanella loihica PV-4	Genome Analysis (Isolate)	Shewanella	4602594	53.67
2900481035	cytochrome c oxidase accessory protein FixG	73.99	480	1.3e-184	591	B	P	Shewanella insulae JBTF-M18	Genome Analysis (Isolate)	Ga0441885_05	141821	54.01
2628333603	cytochrome c oxidase accessory protein FixG	72.54	480	1.8e-184	590	B	P	Shewanella sp. ECSMB14101	Genome Analysis (Isolate)	Ga0077233_115	135126	50.7
2856026368	cytochrome c oxidase accessory protein FixG	71.43	472	1.8e-184	590	B	P	Shewanella sp. GutDb-MelDb	Genome Analysis (Isolate)	Ga0352585_214	32844	42.91
2856012436	cytochrome c oxidase accessory protein FixG	71.43	472	1.8e-184	590	B	P	Shewanella sp. GutCb	Genome Analysis (Isolate)	Ga0352584_031	336463	43.49
2765592754	cytochrome c oxidase accessory protein FixG	72.24	480	7.5e-184	589	B	F	Shewanella marisflavi EP1	Genome Analysis (Isolate)	Ga0226086_11	4321452	50
2900455116	cytochrome c oxidase accessory protein FixG	71.56	485	3.1e-183	587	B	P	Shewanella litoralis JCM 32306	Genome Analysis (Isolate)	Ga0440890_083	439924	43.6
2776689758	cytochrome c oxidase accessory protein FixG	71.13	480	4.4e-183	586	B	P	Shewanella sp. Choline-02u-19	Genome Analysis (Isolate)	Ga0262699_112	1080734	43.98
2776686514	cytochrome c oxidase accessory protein FixG	71.13	480	4.4e-183	586	B	P	Shewanella sp. Bg11-22	Genome Analysis (Isolate)	Ga0262698_157	256391	43.56
2772681217	cytochrome c oxidase accessory protein FixG	75.25	487	9.1e-183	585	B	P	Shewanella colwelliana CSB03KR	Genome Analysis (Isolate)	Ga0166326_144	208703	46.15
2545750509	cytochrome c oxidase accessory protein FixG	75.25	487	9.1e-183	585	B	P	Shewanella colwelliana ATCC 39565	Genome Analysis (Isolate)	L876DRAFT_scaffold00008.8	171851	46.21
2834772340	cytochrome c oxidase accessory protein FixG	76.08	484	1.8e-182	585	B	P	Shewanella algidipiscicola LMG 23746	Genome Analysis (Isolate)	Ga0337415_33	281096	47.72
2791465222	cytochrome c oxidase accessory protein FixG	74.42	487	5.4e-182	583	B	P	Shewanella sp. CG18_big_fil_WC_8_21_14_2_50_42_11	Metagenome-Assembled Genome	Ga0301802_149	191273	42.46
2791459734	cytochrome c oxidase accessory protein FixG	74.42	487	5.4e-182	583	B	P	Shewanella sp. CG_4_10_14_0_8_um_filter_42_13	Metagenome-Assembled Genome	Ga0301798_165	255625	42.46
2791454945	cytochrome c oxidase accessory protein FixG	74.42	487	5.4e-182	583	B	P	Shewanella sp. CG_4_9_14_0_8_um_filter_42_14	Metagenome-Assembled Genome	Ga0301800_117	256260	42.46
2791452269	cytochrome c oxidase accessory protein FixG	74.42	455	5.4e-182	583	B	P	Shewanella sp. CG_4_10_14_3_um_filter_42_91	Metagenome-Assembled Genome	Ga0301799_145	139843	42.77
641237979	Cytochrome c oxidase cbb3 type accessory protein FixG	71.72	488	1.1e-181	582	B	F	Shewanella pealeana ANG-SQ1, ATCC 700345	Genome Analysis (Isolate)	NC_009901	5174581	44.66
2900470027	cytochrome c oxidase accessory protein FixG	74.42	487	1.6e-181	582	B	P	Shewanella vesiculosa LMG 24424	Genome Analysis (Isolate)	Ga0452792_43	306046	42.35
2729372260	cytochrome c oxidase accessory protein FixG	68.34	487	9.3e-181	580	B	P	Shewanella frigidimarina Ag06-30	Genome Analysis (Isolate)	Ga0127296_1040	185932	41.85
2859018196	cytochrome c oxidase accessory protein FixG	68.34	487	9.3e-181	580	B	P	Shewanella sp. 11B5	Genome Analysis (Isolate)	Ga0352581_0793	2279	42.39
2855989271	cytochrome c oxidase accessory protein FixG	75.42	484	6.5e-181	580	B	P	Shewanella algidipiscicola H1	Genome Analysis (Isolate)	Ga0336131_10	642110	47.53
2841636281	cytochrome c oxidase accessory protein FixG	67.75	487	7.8e-180	577	B	F	Shewanella livingstonensis LMG 19866	Genome Analysis (Isolate)	Ga0397901_01	4839879	41.12
2524203408	cytochrome c oxidase accessory protein FixG	68.05	487	7.8e-180	577	B	F	Shewanella frigidimarina NCIMB 400	Genome Analysis (Isolate)	Shewanella	4845257	41.58
2843907544	cytochrome c oxidase accessory protein FixG	71.47	494	2.3e-179	576	B	F	Shewanella khirikhana TH2012	Genome Analysis (Isolate)	Ga0398516_01	4808629	54.88
2888155883	cytochrome c oxidase accessory protein FixG	73.91	487	3.3e-179	575	B	F	Shewanella sp. Arc9-LZ	Genome Analysis (Isolate)	Ga0439799_01	4911031	41.61
2776697004	cytochrome c oxidase accessory protein FixG	73.91	487	3.3e-179	575	B	P	Shewanella sp. ALD9	Genome Analysis (Isolate)	Ga0262661_143	257852	41.91
2902556147	cytochrome c oxidase accessory protein FixG	73.91	487	6.6e-179	574	B	P	Shewanella sp. R106	Genome Analysis (Isolate)	Ga0443825_23	587648	43.14
2776704418	cytochrome c oxidase accessory protein FixG	73.58	487	3.9e-178	572	B	P	Shewanella sp. Actino-trap-3	Genome Analysis (Isolate)	Ga0262700_11	4554090	42.28
2546891470	cytochrome c oxidase accessory protein FixG	68.79	490	8.2e-176	566	B	P	Shewanella waksmanii ATCC BAA-643	Genome Analysis (Isolate)	L865DRAFT_scaffold00001.1	344044	45.33
2518742103	cytochrome c oxidase accessory protein FixG	69.72	512	2e-174	562	B	F	Shewanella amazonensis SB2B	Genome Analysis (Isolate)	CP000507	4306142	53.59
2791480812	cytochrome c oxidase accessory protein FixG	67.65	518	2.9e-174	561	B	P	Shewanella sp. 10N.286.48.B5	Genome Analysis (Isolate)	Ga0303029_1121	139065	42.32
2791474286	cytochrome c oxidase accessory protein FixG	67.65	512	8.3e-174	560	B	P	Shewanella sp. 10N.286.52.B9	Genome Analysis (Isolate)	Ga0303007_1001	54421	42.21
2856006200	cytochrome c oxidase accessory protein FixG	69.25	497	8.3e-174	560	B	P	Shewanella sp. UCD-KL12	Genome Analysis (Isolate)	Ga0338176_02	385427	43.82
2732858827	cytochrome c oxidase accessory protein FixG	68.21	468	1.7e-173	559	B	P	Shewanella algae NBRC 103173	Genome Analysis (Isolate)	Ga0128690_1006	116843	54.73
2856004310	cytochrome c oxidase accessory protein FixG	68.21	468	1.2e-173	559	B	P	Shewanella upenei 20-23R	Genome Analysis (Isolate)	Ga0337040_54	165375	54.17
2546916397	cytochrome c oxidase accessory protein FixG	68.21	468	1.2e-173	559	B	P	Shewanella sp. 38A_GOM-205m	Genome Analysis (Isolate)	N512DRAFT_scaffold00008.8	189521	53.85
2647835239	cytochrome c oxidase accessory protein FixG	68.21	468	2.4e-173	559	B	P	Shewanella algae MARS 14	Genome Analysis (Isolate)	Ga0100580_113	712009	53.27
2857315722	cytochrome c oxidase accessory protein FixG	68.21	468	1.7e-173	559	B	P	Shewanella algae CSB04KR	Genome Analysis (Isolate)	Ga0350121_49	183914	54.01
2859013976	cytochrome c oxidase accessory protein FixG	68.21	468	1.2e-173	559	B	P	Shewanella algae Sh392	Genome Analysis (Isolate)	Ga0344691_111	178277	54.42
2843902467	cytochrome c oxidase accessory protein FixG	68.21	468	1.2e-173	559	B	F	Shewanella haliotis CCU101	Genome Analysis (Isolate)	Ga0399007_01	4786791	53.07
2900487225	cytochrome c oxidase accessory protein FixG	68.21	468	1.7e-173	559	B	P	Shewanella sp. Iso12	Genome Analysis (Isolate)	Ga0443540_03	183903	53.93
2568639359	cytochrome c oxidase accessory protein FixG	68.21	468	1.7e-173	559	B	P	Shewanella algae C6G3	Genome Analysis (Isolate)	SA002_Contig_82.11	152537	53.68
2859003783	cytochrome c oxidase accessory protein FixG	68.21	468	1.7e-173	559	B	P	Shewanella putrefaciens NCTC 10738	Genome Analysis (Isolate)	Ga0350779_03	3159547	52.88
2849009274	cytochrome c oxidase accessory protein FixG	68.21	468	1.7e-173	559	B	F	Shewanella algae KC-Na-R1	Genome Analysis (Isolate)	Ga0365159_01	5036300	52.93
2791471121	cytochrome c oxidase accessory protein FixG	70.45	501	2.1e-172	556	B	P	Shewanella sp. 10N.286.51.B7	Genome Analysis (Isolate)	Ga0304217_1022	97968	40.84
2848252694	cytochrome c oxidase accessory protein FixG	67.9	468	1.4e-172	556	B	P	Shewanella indica KJW27	Genome Analysis (Isolate)	Ga0337039_52	382256	53.21
646723595	iron-sulfur cluster-binding protein	68.77	507	1.4e-172	556	B	F	Shewanella violacea DSS12	Genome Analysis (Isolate)	NC_014012	4962103	44.72
2582579460	cytochrome c oxidase accessory protein FixG	69.4	498	4.2e-172	555	B	P	Shewanella psychrophila WP2	Genome Analysis (Isolate)	Sps_WP2.1	6353472	44.3
2792711359	cytochrome c oxidase accessory protein FixG	67.28	468	1.2e-171	554	B	P	Shewanella carassii 08MAS2251	Genome Analysis (Isolate)	Ga0309002_105	170626	53.5
2902563374	cytochrome c oxidase accessory protein FixG	64.67	498	1.5e-170	551	B	P	Shewanella sp. YLB-08	Genome Analysis (Isolate)	Ga0441705_10	487720	44.12
2902532496	cytochrome c oxidase accessory protein FixG	67.59	468	1.5e-170	551	B	P	Shewanella sp. SE1	Genome Analysis (Isolate)	Ga0441162_023	128547	53.66
2859028884	cytochrome c oxidase accessory protein FixG	67.92	468	1e-170	551	B	P	Shewanella chilikensis JC5	Genome Analysis (Isolate)	Ga0337041_024	79196	53.27
2741072425	cytochrome c oxidase accessory protein FixG	67.92	468	1e-170	551	B	P	Shewanella chilikensis JC5	Genome Analysis (Isolate)	Ga0191653_122	87251	52.73
2875960051	cytochrome c oxidase accessory protein FixG	67.92	468	1e-170	551	B	P	Shewanella chilikensis USBA344	Genome Analysis (Isolate)	Ga0439173_006	159097	53.62
2510556621	cytochrome c oxidase accessory protein FixG	67.28	468	3e-170	550	B	P	Shewanella algae ACDC	Genome Analysis (Isolate)	ACDC_scaffold_1_len_233182_splicings_2.2	233182	53.25
2702477035	cytochrome c oxidase accessory protein FixG	68.29	509	6.1e-170	549	B	P	Shewanella sp. P1-14-1	Genome Analysis (Isolate)	Ga0112511_1025	79074	40.99
2638318539	cytochrome c oxidase accessory protein FixG	66.98	468	4.3e-170	549	B	P	Shewanella sp. ECSMB14102	Genome Analysis (Isolate)	Ga0077252_1005	185171	53.02
2874029490	cytochrome c oxidase accessory protein FixG	69.26	501	1.8e-169	547	B	P	Shewanella sp. TC10	Genome Analysis (Isolate)	Ga0439039_035	7756	41.97
2753574549	cytochrome c oxidase accessory protein FixG	68.29	513	1.8e-169	547	B	F	Shewanella japonica KCTC 22435	Genome Analysis (Isolate)	Ga0198655_11	4975677	40.8
2902528496	cytochrome c oxidase accessory protein FixG	67.19	498	3.6e-169	547	B	P	Shewanella sp. YLB-07	Genome Analysis (Isolate)	Ga0444068_39	533299	44.71
2888146473	cytochrome c oxidase accessory protein FixG	67.19	498	3.6e-169	547	B	F	Shewanella sp. YLB-06	Genome Analysis (Isolate)	Ga0439601_01	6449204	45.08
2859008303	cytochrome c oxidase accessory protein FixG	67.99	513	7.3e-169	546	B	P	Shewanella pacifica KCTC 12235	Genome Analysis (Isolate)	Ga0337416_23	406222	42.06
2902518195	cytochrome c oxidase accessory protein FixG	67.68	513	1.5e-168	545	B	P	Shewanella sp. UCD-FRSSP16_17	Genome Analysis (Isolate)	Ga0443601_46	414645	41.91
2682624508	cytochrome c oxidase accessory protein FixG	71.43	416	4e-155	506	B	P	Shewanella sp. JCM 19057	Genome Analysis (Isolate)	Ga0128264_111	179732	53.77
2843562186	cytochrome c oxidase accessory protein FixG	57.61	477	2.4e-142	470	B	P	Colwellia sediminilitoris KCTC 52213	Genome Analysis (Isolate)	Ga0347419_30	296737	38.71
2843544977	cytochrome c oxidase accessory protein FixG	56.42	478	1.4e-141	468	B	P	Colwellia chukchiensis CGMCC 1.9127	Genome Analysis (Isolate)	Ga0336999_05	98570	42.61
2668196053	cytochrome c oxidase accessory protein FixG	56.42	478	1.4e-141	468	B	P	Colwellia chukchiensis CGMCC 1.9127	Genome Analysis (Isolate)	Ga0079875_112	98990	42.61
2840719312	cytochrome c oxidase accessory protein FixG	56.72	477	2.9e-139	461	B	F	Colwellia sp. Arc7-635	Genome Analysis (Isolate)	Ga0399590_01	4741350	38.41
2835137040	cytochrome c oxidase accessory protein FixG	59.18	467	4.1e-139	461	B	P	Psychromonas sp. psych-6C06	Genome Analysis (Isolate)	Ga0337198_32	216480	39.56
2848585860	cytochrome c oxidase accessory protein FixG	56.53	477	5.9e-139	460	B	P	Colwellia polaris MCCC 1C00015	Genome Analysis (Isolate)	Ga0337001_01	997976	37.92
2832311630	cytochrome c oxidase accessory protein FixG	59.8	472	1.7e-138	459	B	P	Zobellella maritima 102-Py4	Genome Analysis (Isolate)	Ga0337324_02	438904	57.63
2776455215	cytochrome c oxidase accessory protein FixG	59.09	468	1.7e-138	459	B	P	Colwellia sp. 12G3	Genome Analysis (Isolate)	Ga0262603_132	237568	38.53
2619423509	cytochrome c oxidase accessory protein FixG	59.54	460	1.7e-138	459	B	P	Colwellia psychrerythraea ND2E	Genome Analysis (Isolate)	Ga0062153_117	297116	38.47
2882412453	cytochrome c oxidase accessory protein FixG	57.98	460	2.4e-138	458	B	P	Vibrio gangliei SZDIS-1	Genome Analysis (Isolate)	Ga0442225_09	108502	44.26
2753336954	cytochrome c oxidase accessory protein FixG	56.75	477	2.4e-138	458	B	F	Colwellia beringensis NB097-1	Genome Analysis (Isolate)	Ga0198534_11	4661274	38.5
2832343335	cytochrome c oxidase accessory protein FixG	60	473	7e-138	457	B	P	Zobellella denitrificans ZD1	Genome Analysis (Isolate)	Ga0347483_202	17550	64.02
2831954595	cytochrome c oxidase accessory protein FixG	56.63	479	2e-137	456	B	P	Plesiomonas shigelloides LS1	Genome Analysis (Isolate)	Ga0347380_05	212685	53.45
2874182315	cytochrome c oxidase accessory protein FixG	60.2	460	1.4e-137	456	B	P	Pseudoalteromonas sp. NBT06-2	Genome Analysis (Isolate)	Ga0347517_037	20337	33.37
2834092155	cytochrome c oxidase accessory protein FixG	55.82	477	1.4e-137	456	B	P	Colwellia aestuarii CGMCC 1.6965	Genome Analysis (Isolate)	Ga0337000_01	729290	38.74
2793132610	cytochrome c oxidase accessory protein FixG	60.07	482	2e-137	456	B	P	Aeromonas lusitana MDC 2473	Genome Analysis (Isolate)	Ga0309196_124	39602	60.1
2813713331	cytochrome c oxidase accessory protein FixG	56.63	479	1.4e-137	456	B	P	Plesiomonas shigelloides NCTC 10364	Genome Analysis (Isolate)	Ga0317064_111	114773	52.83
2753344670	cytochrome c oxidase accessory protein FixG	57.28	477	1.4e-137	456	B	F	Colwellia sp. PAMC 21821	Genome Analysis (Isolate)	Ga0198452_11	4884300	38.56
2693905177	cytochrome c oxidase accessory protein FixG	60.26	474	2.9e-137	455	B	P	Vibrio metoecus 07-2435	Genome Analysis (Isolate)	Ga0112262_111	75560	48.64
2683260829	cytochrome c oxidase accessory protein FixG	60.26	474	2.9e-137	455	B	P	Vibrio metoecus YB5B04	Genome Analysis (Isolate)	Ga0112258_106	76483	48.72
2898183829	cytochrome c oxidase accessory protein FixG	55.62	475	4.1e-137	455	B	P	Enterovibrio sp. Alg239-V16	Genome Analysis (Isolate)	Ga0442674_04	367419	47.35
2848409048	cytochrome c oxidase accessory protein FixG	55.62	475	4.1e-137	455	B	P	Enterovibrio norvegicus 10N.261.49.E12	Genome Analysis (Isolate)	Ga0392017_116	77983	48.34
2848242353	cytochrome c oxidase accessory protein FixG	55.62	475	4.1e-137	455	B	P	Enterovibrio norvegicus 10N.261.46.C4	Genome Analysis (Isolate)	Ga0392022_117	35278	49.41
2823204600	cytochrome c oxidase accessory protein FixG	55.62	475	4.1e-137	455	B	P	Enterovibrio norvegicus 10N.261.45.C6	Genome Analysis (Isolate)	Ga0303098_056	78096	48.33
2823198847	cytochrome c oxidase accessory protein FixG	55.62	475	4.1e-137	455	B	P	Enterovibrio norvegicus 10N.286.46.C3	Genome Analysis (Isolate)	Ga0303036_063	35295	49.4
2823194392	cytochrome c oxidase accessory protein FixG	55.62	475	4.1e-137	455	B	P	Enterovibrio norvegicus 10N.286.46.C4	Genome Analysis (Isolate)	Ga0303035_055	77985	48.34
2823186511	cytochrome c oxidase accessory protein FixG	55.62	475	4.1e-137	455	B	P	Enterovibrio norvegicus 10N.286.48.F3	Genome Analysis (Isolate)	Ga0303027_139	70394	48.31
2895720025	cytochrome c oxidase accessory protein FixG	56.23	477	4.1e-137	455	B	P	Colwellia sp. C1TZA3	Genome Analysis (Isolate)	Ga0441736_074	222538	39.81
2881955149	cytochrome c oxidase accessory protein FixG	55.17	472	5.9e-137	454	B	P	Rheinheimera riviphila KYPC3	Genome Analysis (Isolate)	Ga0440442_092	173157	49.96
2526388943	cytochrome c oxidase accessory protein FixG	56.63	479	5.9e-137	454	B	P	Plesiomonas sp. ZOR0011	Genome Analysis (Isolate)	L975_NODE_26_len_165289_cov_21_927217.25	165365	53.3
2889648409	cytochrome c oxidase accessory protein FixG	56.12	480	5.9e-137	454	B	P	Thalassomonas sp. M1454	Genome Analysis (Isolate)	Ga0441713_01	440704	37.59
2881975466	cytochrome c oxidase accessory protein FixG	55.93	475	8.4e-137	454	B	P	Enterovibrio baiacu A649	Genome Analysis (Isolate)	Ga0440454_18	78775	48.82
2874192839	cytochrome c oxidase accessory protein FixG	58.63	460	5.9e-137	454	B	P	Pseudoalteromonas sp. 520P1 No. 423	Genome Analysis (Isolate)	Ga0351977_01	4070934	35.41
2587264819	cytochrome c oxidase accessory protein FixG	58.63	460	5.9e-137	454	B	P	Pseudoalteromonas sp. 520P1	Genome Analysis (Isolate)	PSADRAFT_BBIN01000148_1.148	38542	34.1
2693891135	cytochrome c oxidase accessory protein FixG	60.26	474	5.9e-137	454	B	P	Vibrio metoecus YB5B06	Genome Analysis (Isolate)	Ga0112259_121	75233	48.82
2693698474	cytochrome c oxidase accessory protein FixG	60.26	474	5.9e-137	454	B	P	Vibrio metoecus YB4D01	Genome Analysis (Isolate)	Ga0112257_130	76416	48.67
2581031554	cytochrome c oxidase accessory protein FixG	60.26	474	5.9e-137	454	B	P	Vibrio metoecus PPCK-2014	Genome Analysis (Isolate)	JJMN01000008	67525	48.77
647193432	type cbb3 cytochrome oxidase biogenesis protein CcoG involved in Cu oxidation	60.26	474	5.9e-137	454	B	P	Vibrio metoecus RC341	Genome Analysis (Isolate)	NZ_ACZT01000028	77990	48.74
2683211161	cytochrome c oxidase accessory protein FixG	60.26	474	5.9e-137	454	B	P	Vibrio metoecus 2010V-1005	Genome Analysis (Isolate)	Ga0112264_114	76547	48.66
2823216923	cytochrome c oxidase accessory protein FixG	55.32	475	5.9e-137	454	B	P	Enterovibrio norvegicus 10N.261.49.F5	Genome Analysis (Isolate)	Ga0303080_43	40842	48.52
2637887007	cytochrome c oxidase accessory protein FixG	56.63	479	5.9e-137	454	B	P	Plesiomonas shigelloides GN7	Genome Analysis (Isolate)	Ga0077160_131	237499	53.12
2645912492	cytochrome c oxidase accessory protein FixG	60.07	482	5.9e-137	454	B	P	Aeromonas tecta CECT 7082	Genome Analysis (Isolate)	Ga0098515_134	174409	60.63
2551496276	cytochrome c oxidase accessory protein FixG	55.62	475	5.9e-137	454	B	P	Enterovibrio norvegicus 1F-230	Genome Analysis (Isolate)	A1OWDRAFT_AJYH01000052_1.52	20485	48.85
2551462141	cytochrome c oxidase accessory protein FixG	55.62	475	5.9e-137	454	B	P	Enterovibrio norvegicus 1F-211	Genome Analysis (Isolate)	A1OUDRAFT_AJYG01000139_1.139	21453	49.34
2776449777	cytochrome c oxidase accessory protein FixG	58.77	468	5.9e-137	454	B	P	Colwellia sp. 75C3	Genome Analysis (Isolate)	Ga0258197_133	762743	38.17
2823218306	cytochrome c oxidase accessory protein FixG	55.32	475	5.9e-137	454	B	P	Enterovibrio norvegicus 10N.261.45.A10	Genome Analysis (Isolate)	Ga0303103_009	78091	48.46
2823208666	cytochrome c oxidase accessory protein FixG	55.32	475	5.9e-137	454	B	P	Enterovibrio norvegicus 10N.261.45.B2	Genome Analysis (Isolate)	Ga0303100_11	83634	48.05
2790104271	cytochrome c oxidase accessory protein FixG	59.33	492	1.7e-136	453	B	P	Oceanisphaera psychrotolerans LAM-WHM-ZC	Genome Analysis (Isolate)	Ga0308729_102	106599	58.65
2858414973	cytochrome c oxidase accessory protein FixG	56.44	476	1.7e-136	453	B	P	Photobacterium lipolyticum DSM 16190	Genome Analysis (Isolate)	Ga0350465_14	77055	47.47
2813243294	cytochrome c oxidase accessory protein FixG	56.63	479	2.4e-136	453	B	F	Plesiomonas shigelloides MS-17-188	Genome Analysis (Isolate)	Ga0302692_14	3505422	51.77
2693998088	cytochrome c oxidase accessory protein FixG	59.93	474	2.4e-136	453	B	P	Vibrio metoecus YB9D03	Genome Analysis (Isolate)	Ga0112260_101	76330	48.69
2832511672	cytochrome c oxidase accessory protein FixG	54.93	479	2.4e-136	453	B	P	Thalassotalea euphylliae H1	Genome Analysis (Isolate)	Ga0347932_01	4773423	44.35
2599833303	cytochrome c oxidase accessory protein FixG	55.32	475	2.4e-136	453	B	P	Enterovibrio norvegicus DSM 15893	Genome Analysis (Isolate)	Ga0002090_scaffold00026.26	77013	49.08
2551505206	cytochrome c oxidase accessory protein FixG	55.32	475	2.4e-136	453	B	P	Enterovibrio norvegicus FF-85	Genome Analysis (Isolate)	A1OSDRAFT_AJYF01000366_1.366	20487	48.89
2861659903	cytochrome c oxidase accessory protein FixG	59.67	473	2.4e-136	453	B	P	Oceanisphaera litoralis DSM 15406	Genome Analysis (Isolate)	Ga0415265_15	95353	59.43
2640938721	cytochrome c oxidase accessory protein FixG	59	483	2.4e-136	453	B	P	Aeromonas fluvialis LMG 24681	Genome Analysis (Isolate)	Ga0098504_160	37635	60.37
2813581693	cytochrome c oxidase accessory protein FixG	56.33	479	2.4e-136	453	B	P	Plesiomonas shigelloides NCTC 10363	Genome Analysis (Isolate)	Ga0317343_11	3491729	51.88
2647864899	cytochrome c oxidase accessory protein FixG	60.07	482	1.7e-136	453	B	P	Aeromonas eucrenophila CECT 4224	Genome Analysis (Isolate)	Ga0098524_118	201243	62.02
2791051745	cytochrome c oxidase accessory protein FixG	56.06	477	1.7e-136	453	B	F	Colwellia sp. Arc7-D	Genome Analysis (Isolate)	Ga0302564_11	4305442	37.67
2775158129	cytochrome c oxidase accessory protein FixG	56.63	479	1.7e-136	453	B	F	Plesiomonas shigelloides NCTC 10360	Genome Analysis (Isolate)	Ga0174830_11	3405979	52.03
2833177121	cytochrome c oxidase accessory protein FixG	54.63	479	3.5e-136	452	B	P	Thalassotalea euphylliae H2	Genome Analysis (Isolate)	Ga0347933_01	4357276	42.95
2776253063	cytochrome c oxidase accessory protein FixG	57.57	460	4.9e-136	452	B	P	Psychromonas sp. Urea-02u-13	Genome Analysis (Isolate)	Ga0258207_1086	31748	38.83
2776445343	cytochrome c oxidase accessory protein FixG	58.88	460	4.9e-136	452	B	P	Colwellia sp. Bg11-28	Genome Analysis (Isolate)	Ga0262660_105	344472	38.03
637282739	iron-sulfur cluster-binding protein	58.88	460	4.9e-136	452	B	F	Colwellia psychrerythraea 34H	Genome Analysis (Isolate)	NC_003910	5373180	38.01
2884270818	cytochrome c oxidase accessory protein FixG	58.14	472	4.9e-136	452	B	P	Rheinheimera sp. YQF-1	Genome Analysis (Isolate)	Ga0440440_046	193277	46.24
2536888673	cytochrome c oxidase accessory protein FixG	59.87	476	4.9e-136	452	B	P	Alishewanella agri BL06	Genome Analysis (Isolate)	AKKU01000017	232930	51.31
2573882371	cytochrome c oxidase accessory protein FixG	59.6	474	1e-135	451	B	P	Vibrio mimicus CAIM 1883	Genome Analysis (Isolate)	AWWL01000001	103816	47.71
2571265892	cytochrome c oxidase accessory protein FixG	59.6	474	1e-135	451	B	P	Vibrio mimicus CAIM 1882	Genome Analysis (Isolate)	AWWY01000001	58374	48.37
2832218899	cytochrome c oxidase accessory protein FixG	57.23	473	7e-136	451	B	P	Zobellella endophytica 59N8	Genome Analysis (Isolate)	Ga0337287_04	297740	61.63
2551580774	cytochrome c oxidase accessory protein FixG	54.88	475	7e-136	451	B	P	Enterovibrio norvegicus FF-162	Genome Analysis (Isolate)	A1OQDRAFT_AJYE01000247_1.247	23112	48.35
2551578247	cytochrome c oxidase accessory protein FixG	54.88	475	7e-136	451	B	P	Enterovibrio norvegicus FF-33	Genome Analysis (Isolate)	A1OODRAFT_AJYD01000103_1.103	40391	47.7
2532471599	cytochrome c oxidase accessory protein FixG	59.6	474	1e-135	451	B	P	Vibrio mimicus CAIM 602	Genome Analysis (Isolate)	AOMO01000028	65050	48.13
2838789302	cytochrome c oxidase accessory protein FixG	54.68	477	1e-135	451	B	P	Colwellia mytili KCTC 52417	Genome Analysis (Isolate)	Ga0347418_14	1088554	38.31
2903381509	cytochrome c oxidase accessory protein FixG	59.73	482	7e-136	451	B	P	Aeromonas aquatica AE235	Genome Analysis (Isolate)	Ga0335771_150	102356	62.39
2719614941	cytochrome c oxidase accessory protein FixG	59.6	474	1e-135	451	B	F	Vibrio mimicus SCCF01	Genome Analysis (Isolate)	Ga0175834_11	3213040	46.61
2690943106	cytochrome c oxidase accessory protein FixG	59.6	474	1e-135	451	B	P	Vibrio mimicus FDAARGOS_113	Genome Analysis (Isolate)	Ga0106973_12	3051115	46.45
2547965959	cytochrome c oxidase accessory protein FixG	59.6	474	1e-135	451	B	P	Vibrio mimicus SX-4	Genome Analysis (Isolate)	SX4DRAFT_ADOO01000021_1.21	80097	48.2
646184961	FixG-related protein	59.6	474	1e-135	451	B	P	Vibrio mimicus VM573	Genome Analysis (Isolate)	NZ_ACYV01000027	68043	48.14
2598020093	cytochrome c oxidase accessory protein FixG	56.33	479	7e-136	451	B	P	Plesiomonas shigelloides sv. O1 302-73	Genome Analysis (Isolate)	Ga0039083_gi499066904.42	33505	55.48
2715968729	cytochrome c oxidase accessory protein FixG	59.87	476	7e-136	451	B	P	Alishewanella sp. WH16-1	Genome Analysis (Isolate)	Ga0125732_1047	45979	48.59
